# Supplementary material for: Plastome Sequences Uncover the Korean Endemic Species Polygonatum grandicaule (Asparagaceae) as Part of the P. odoratum Complex
Source: Genes (Basel). 2025 Mar 29;16(4):398. doi: 10.3390/genes16040398 (PMC12027285; doi:10.3390/genes16040398)
Supplement: Supplementary file 1 [file genes-16-00398-s001.zip › TableS1.xlsx]

## Sheet: Table S1
Table S1. List of species used for phylogenetic analyses
Tribe	Genus	Species	Accession No.
Polygonateae	Polygonatum	Polygonatum infundiflorum Y.S.Kim, B.U.Oh & C.G.Jang	OP764686
		Polygonatum odoratum (Mill.) Druce 1	MT075554
		Polygonatum odoratum (Mill.) Druce 2	MZ150858
		Polygonatum odoratum (Mill.) Druce 3	OL405016
		Polygonatum odoratum (Mill.) Druce 4	MW248133
		Polygonatum odoratum (Mill.) Druce 5	MW248130
		Polygonatum odoratum (Mill.) Druce 6	MW248132
		Polygonatum falcatum A.Gray	OM782296
		Polygonatum involucratum (Franch. & Sav.) Maxim. 1	OL405015
		Polygonatum involucratum (Franch. & Sav.) Maxim. 2	MZ150852
		Polygonatum involucratum (Franch. & Sav.) Maxim. 3	MZ150851
		Polygonatum humile Fisch. ex Maxim. 1	ON872732
		Polygonatum humile Fisch. ex Maxim. 2	MN218691
		Polygonatum humile Fisch. ex Maxim. 3	MZ150847
		Polygonatum humile Fisch. ex Maxim. 4	OL405013
		Polygonatum inflatum Kom. 1	MZ150850
		Polygonatum inflatum Kom. 2	OP428732
		Polygonatum inflatum Kom. 3	MZ150848
		Polygonatum filipes Merr. ex C.Jeffrey & McEwan	MZ150841
		Polygonatum govanianum Royle	MH891755
		Polygonatum hunanense H.H.Liu & B.Z.Wang	MW373518
		Polygonatum zanlanscianense Pamp.	MW800891
		Polygonatum sibiricum Redouté1	OL405024
		Polygonatum sibiricum Redouté2	MW373521
		Polygonatum sibiricum Redouté3	MZ029093
		Polygonatum stenophyllum Maxim. 1	KX822773
		Polygonatum stenophyllum Maxim. 2	OP428734
		Polygonatum stenophyllum Maxim. 3	OL405025
		Polygonatum oppositifolium (Wall.) Royle	OP428728
		Polygonatum tessellatum F.T.Wang & Tang	OP428735
		Polygonatum hookeri Baker	MZ150845
		Polygonatum verticillatum (L.) All.	OP428715
		Polygonatum kingianum Collett & Hemsl. (≡P. uncinatum Diels)	MZ150864
	Heteropolygonatum	Heteropolygonatum ginfushanicum (F.T.Wang & Tang) M.N.Tamura, S.C.Chen & Turland	MW363694
		Heteropolygonatum marmoratum (H.Lév.) Floden	MH891735
		Heteropolygonatum ogisui M.N.Tamura & J.M.Xu	MZ150833
		Heteropolygonatum alte-lobatum (Hayata) Y.H.Tseng, H.Y.Tzeng & C.T.Chao	MH891734
		Heteropolygonatum pendulum (Z.G.Liu & X.H.Hu) M.N.Tamura & Ogisu	MH891736
		Heteropolygonatum alternicirrhosum (Hand.-Mazz.) Floden	MZ150832
	Disporopsis	Disporopsis aspersa (Hua) Engl. ex Diels	OL405021
		Disporopsis pernyi (Hua) Diels	OL587681
		Disporopsis jinfushanensis Z.Y.Liu	MH891733
		Disporopsis fuscopicta Hance	MW248136
		Disporopsis longifolia Craib	OL405022
	Maianthemum	Maianthemum henryi (Baker) LaFrankie	MW429372
		Maianthemum purpureum (Wall.) LaFrankie	OQ910484
		Maianthemum fuscum (Wall.) LaFrankie	OL405028
		Maianthemum bicolor (Nakai) Cubey	KX790362
		Maianthemum japonicum (A.Gray) LaFrankie	ON872716
		Maianthemum dilatatum (Alph.Wood) A.Nelson & J.F.Macbr.	MF150041
