# Supplementary material for: Plastome Sequences Uncover the Korean Endemic Species Polygonatum grandicaule (Asparagaceae) as Part of the P. odoratum Complex
Source: Genes (Basel). 2025 Mar 29;16(4):398. doi: 10.3390/genes16040398 (PMC12027285; doi:10.3390/genes16040398)
Supplement: Supplementary file 1 [file genes-16-00398-s001.zip › TableS2.xlsx]

## Sheet: Table S2
Table S2. Maximum Likelihood fits of 24 different nucleotide substitution models
78 plastid PCG data matrix
Model	#Param	BIC	AICc	lnL	Invariant	Gamma	R	Freq A	Freq T	Freq C	Freq G	A=>T	A=>C	A=>G	T=>A	T=>C	T=>G	C=>A	C=>T	C=>G	G=>A	G=>T	G=>C
GTR+G+I	113	228302	226822	-113298	0.486162	0.05	1.17453	0.305584	0.314733	0.176539	0.203144	0.05	0.07	0.11	0.05	0.1	0.05	0.12	0.18	0.02	0.16	0.08	0.02
HKY+G+I	109	228555	227128	-113455	0.486162	0.05	1.44936	0.305584	0.314733	0.176539	0.203144	0.06	0.03	0.12	0.06	0.11	0.04	0.06	0.19	0.04	0.19	0.06	0.03
TN93+G+I	110	228569	227128	-113454	0.486162	0.05	1.45295	0.305584	0.314733	0.176539	0.203144	0.06	0.03	0.13	0.06	0.1	0.04	0.06	0.18	0.04	0.19	0.06	0.03
GTR+G	112	228618	227151	-113464	n/a	0.05	1.15744	0.305584	0.314733	0.176539	0.203144	0.05	0.07	0.1	0.05	0.1	0.05	0.12	0.19	0.02	0.16	0.08	0.02
T92+G+I	107	228652	227250	-113518	0.486162	0.05	1.44954	0.310159	0.310159	0.189841	0.189841	0.06	0.04	0.12	0.06	0.12	0.04	0.06	0.19	0.04	0.19	0.06	0.04
HKY+G	108	228869	227454	-113619	n/a	0.05	1.46106	0.305584	0.314733	0.176539	0.203144	0.06	0.03	0.12	0.06	0.11	0.04	0.06	0.19	0.04	0.19	0.06	0.03
TN93+G	109	228882	227454	-113618	n/a	0.05	1.46155	0.305584	0.314733	0.176539	0.203144	0.06	0.03	0.13	0.06	0.1	0.04	0.06	0.18	0.04	0.19	0.06	0.03
T92+G	106	228965	227577	-113682	n/a	0.05	1.46205	0.310159	0.310159	0.189841	0.189841	0.06	0.04	0.12	0.06	0.12	0.04	0.06	0.19	0.04	0.19	0.06	0.04
GTR+I	112	229337	227870	-113823	0.486162	n/a	1.14453	0.305584	0.314733	0.176539	0.203144	0.05	0.07	0.1	0.05	0.1	0.05	0.12	0.18	0.02	0.15	0.08	0.02
HKY+I	108	229583	228169	-113976	0.486162	n/a	1.46727	0.305584	0.314733	0.176539	0.203144	0.06	0.03	0.12	0.06	0.11	0.04	0.06	0.19	0.04	0.19	0.06	0.03
TN93+I	109	229597	228169	-113976	0.486162	n/a	1.46741	0.305584	0.314733	0.176539	0.203144	0.06	0.03	0.13	0.06	0.1	0.04	0.06	0.19	0.04	0.19	0.06	0.03
T92+I	106	229680	228292	-114040	0.486162	n/a	1.46719	0.310159	0.310159	0.189841	0.189841	0.06	0.04	0.12	0.06	0.12	0.04	0.06	0.19	0.04	0.19	0.06	0.04
GTR	111	229904	228450	-114114	n/a	n/a	1.14254	0.305584	0.314733	0.176539	0.203144	0.05	0.07	0.1	0.05	0.1	0.05	0.12	0.18	0.02	0.15	0.08	0.02
HKY	107	230149	228748	-114267	n/a	n/a	1.46897	0.305584	0.314733	0.176539	0.203144	0.06	0.03	0.12	0.06	0.11	0.04	0.06	0.19	0.04	0.19	0.06	0.03
TN93	108	230163	228749	-114266	n/a	n/a	1.46902	0.305584	0.314733	0.176539	0.203144	0.06	0.03	0.13	0.06	0.1	0.04	0.06	0.19	0.04	0.19	0.06	0.03
T92	105	230246	228871	-114331	n/a	n/a	1.46888	0.310159	0.310159	0.189841	0.189841	0.06	0.04	0.12	0.06	0.12	0.04	0.06	0.19	0.04	0.19	0.06	0.04
K2+G+I	106	232886	231498	-115643	0.486162	0.05	1.67314	0.25	0.25	0.25	0.25	0.05	0.05	0.16	0.05	0.16	0.05	0.05	0.16	0.05	0.16	0.05	0.05
K2+G	105	233229	231854	-115822	n/a	0.05	1.4717	0.25	0.25	0.25	0.25	0.05	0.05	0.15	0.05	0.15	0.05	0.05	0.15	0.05	0.15	0.05	0.05
JC+G+I	105	233536	232161	-115976	0.486162	0.05	0.5	0.25	0.25	0.25	0.25	0.08	0.08	0.08	0.08	0.08	0.08	0.08	0.08	0.08	0.08	0.08	0.08
JC+G	104	233887	232525	-116158	n/a	0.05	0.5	0.25	0.25	0.25	0.25	0.08	0.08	0.08	0.08	0.08	0.08	0.08	0.08	0.08	0.08	0.08	0.08
K2+I	105	233968	232592	-116191	0.486162	n/a	1.46802	0.25	0.25	0.25	0.25	0.05	0.05	0.15	0.05	0.15	0.05	0.05	0.15	0.05	0.15	0.05	0.05
K2	104	234541	233179	-116485	n/a	n/a	1.46689	0.25	0.25	0.25	0.25	0.05	0.05	0.15	0.05	0.15	0.05	0.05	0.15	0.05	0.15	0.05	0.05
JC+I	104	234624	233262	-116527	0.486162	n/a	0.5	0.25	0.25	0.25	0.25	0.08	0.08	0.08	0.08	0.08	0.08	0.08	0.08	0.08	0.08	0.08	0.08
JC	103	235198	233848	-116821	n/a	n/a	0.5	0.25	0.25	0.25	0.25	0.08	0.08	0.08	0.08	0.08	0.08	0.08	0.08	0.08	0.08	0.08	0.08
IGS data matrix
Model	#Param	BIC	AICc	lnL	Invariant	Gamma	R	Freq A	Freq T	Freq C	Freq G	A=>T	A=>C	A=>G	T=>A	T=>C	T=>G	C=>A	C=>T	C=>G	G=>A	G=>T	G=>C
GTR+G+I	113	179026	177607	-88690.5	0.77637	0.844286	0.542148	0.343146	0.343701	0.1584	0.154754	0.06	0.07	0.05	0.06	0.06	0.06	0.16	0.13	0.03	0.12	0.14	0.03
T92+G+I	107	179378	178034	-88910.2	0.781394	0.851367	0.686531	0.343423	0.343423	0.156577	0.156577	0.1	0.04	0.07	0.1	0.07	0.04	0.1	0.15	0.04	0.15	0.1	0.04
HKY+G+I	109	179405	178036	-88908.9	0.781396	0.851361	0.686549	0.343146	0.343701	0.1584	0.154754	0.1	0.04	0.07	0.1	0.07	0.04	0.1	0.15	0.04	0.15	0.1	0.04
TN93+G+I	110	179419	178037	-88908.5	0.781431	0.851289	0.686336	0.343146	0.343701	0.1584	0.154754	0.1	0.04	0.07	0.1	0.07	0.04	0.1	0.15	0.04	0.15	0.1	0.04
GTR+G	112	179613	178206	-88991.1	n/a	0.05	0.545103	0.343146	0.343701	0.1584	0.154754	0.06	0.07	0.05	0.06	0.06	0.06	0.15	0.13	0.03	0.12	0.14	0.04
T92+G	106	179971	178640	-89213.8	n/a	0.05	0.672986	0.343423	0.343423	0.156577	0.156577	0.1	0.04	0.07	0.1	0.07	0.04	0.1	0.15	0.04	0.15	0.1	0.04
HKY+G	108	179998	178641	-89212.5	n/a	0.05	0.673004	0.343146	0.343701	0.1584	0.154754	0.1	0.04	0.07	0.1	0.07	0.04	0.1	0.15	0.04	0.15	0.1	0.04
TN93+G	109	180005	178636	-89209.1	n/a	0.05	0.638931	0.343146	0.343701	0.1584	0.154754	0.1	0.05	0.06	0.1	0.07	0.04	0.1	0.15	0.04	0.14	0.1	0.05
GTR+I	112	181144	179738	-89756.7	0.467441	n/a	0.552272	0.343146	0.343701	0.1584	0.154754	0.06	0.07	0.06	0.06	0.06	0.06	0.15	0.14	0.04	0.12	0.14	0.04
T92+I	106	181524	180193	-89990.5	0.467441	n/a	0.659676	0.343423	0.343423	0.156577	0.156577	0.1	0.04	0.07	0.1	0.07	0.04	0.1	0.15	0.04	0.15	0.1	0.04
HKY+I	108	181542	180185	-89984.6	0.467441	n/a	0.59747	0.343146	0.343701	0.1584	0.154754	0.1	0.05	0.06	0.1	0.06	0.05	0.1	0.14	0.05	0.14	0.1	0.05
TN93+I	109	181556	180187	-89984.5	0.467441	n/a	0.597471	0.343146	0.343701	0.1584	0.154754	0.1	0.05	0.06	0.1	0.06	0.05	0.1	0.14	0.05	0.14	0.1	0.05
GTR	111	182379	180985	-90381.3	n/a	n/a	0.599909	0.343146	0.343701	0.1584	0.154754	0.06	0.07	0.06	0.06	0.06	0.06	0.16	0.14	0.02	0.14	0.14	0.02
T92	105	182804	181485	-90637.6	n/a	n/a	0.659401	0.343423	0.343423	0.156577	0.156577	0.1	0.04	0.07	0.1	0.07	0.04	0.1	0.15	0.04	0.15	0.1	0.04
HKY	107	182831	181487	-90636.3	n/a	n/a	0.659418	0.343146	0.343701	0.1584	0.154754	0.1	0.04	0.07	0.1	0.07	0.04	0.1	0.15	0.04	0.15	0.1	0.04
TN93	108	182837	181480	-90632.1	n/a	n/a	0.599693	0.343146	0.343701	0.1584	0.154754	0.1	0.05	0.06	0.1	0.06	0.05	0.1	0.14	0.05	0.14	0.1	0.05
JC+G+I	105	186791	185472	-92631.1	0.79353	0.862757	0.5	0.25	0.25	0.25	0.25	0.08	0.08	0.08	0.08	0.08	0.08	0.08	0.08	0.08	0.08	0.08	0.08
K2+G+I	106	186850	185519	-92653.3	0.793914	0.862469	0.797963	0.25	0.25	0.25	0.25	0.07	0.07	0.11	0.07	0.11	0.07	0.07	0.11	0.07	0.11	0.07	0.07
JC+G	104	187443	186137	-92964.5	n/a	0.05	0.5	0.25	0.25	0.25	0.25	0.08	0.08	0.08	0.08	0.08	0.08	0.08	0.08	0.08	0.08	0.08	0.08
K2+G	105	187459	186140	-92965	n/a	0.05	0.718769	0.25	0.25	0.25	0.25	0.07	0.07	0.1	0.07	0.1	0.07	0.07	0.1	0.07	0.1	0.07	0.07
JC+I	104	189085	187779	-93785.3	0.467441	n/a	0.5	0.25	0.25	0.25	0.25	0.08	0.08	0.08	0.08	0.08	0.08	0.08	0.08	0.08	0.08	0.08	0.08
K2+I	105	189128	187809	-93799.4	0.467441	n/a	0.766749	0.25	0.25	0.25	0.25	0.07	0.07	0.11	0.07	0.11	0.07	0.07	0.11	0.07	0.11	0.07	0.07
JC	103	190385	189091	-94442.4	n/a	n/a	0.5	0.25	0.25	0.25	0.25	0.08	0.08	0.08	0.08	0.08	0.08	0.08	0.08	0.08	0.08	0.08	0.08
K2	104	190427	189121	-94456.5	n/a	n/a	0.766429	0.25	0.25	0.25	0.25	0.07	0.07	0.11	0.07	0.11	0.07	0.07	0.11	0.07	0.11	0.07	0.07
