# Supplementary material for: Plastome Sequences Uncover the Korean Endemic Species Polygonatum grandicaule (Asparagaceae) as Part of the P. odoratum Complex
Source: Genes (Basel). 2025 Mar 29;16(4):398. doi: 10.3390/genes16040398 (PMC12027285; doi:10.3390/genes16040398)
Supplement: Supplementary file 1 [file genes-16-00398-s001.zip › TableS3.xlsx]

## Sheet: Table S3
Table S3. List of sampling taxa and plastome assembly information
Family	Scientific name	Number of total read	Number of ptDNA reads	Coverage
Asparagaceae	Polygonatum grandicaule Y.S.Kim, B.U.Oh & C.G.Jang (Yeongdong, Chungcheongbuk-do)	8807104	107151	589
	Polygonatum grandicaule Y.S.Kim, B.U.Oh & C.G.Jang (Yeongwol, Gangwon-do)	11076876	24720	322
	Polygonatum odoratum var. thunbergii (C.Morren & Decne.) H.Hara (Danyang, Chungcheongbuk-do)	11204918	109056	480
