# Supplementary material for: Plastome Sequences Uncover the Korean Endemic Species Polygonatum grandicaule (Asparagaceae) as Part of the P. odoratum Complex
Source: Genes (Basel). 2025 Mar 29;16(4):398. doi: 10.3390/genes16040398 (PMC12027285; doi:10.3390/genes16040398)
Supplement: Supplementary file 1 [file genes-16-00398-s001.zip › TableS4.xlsx]

## Sheet: Table S4
Table S4. Nucleotide diversity (Pi) and standard deviation of Pi for 33 Polygonatum taxa.
Polygonatum Nucleotide polymorphism (Pi)
No.	gene	Selected region	Total number of sites (excluding sites with gaps / missing data)	Number of polymorphic (segregating) sites	Total number of mutations	Nucleotide diversity, Pi	Standard deviation of Pi										similar topology (Strict consensus tree, ML)
1	psbA	1-1062	1062	9	9	0.00231	0.0003
2	psbA-trnK-UUU	1-244	244	8	8	0.00567	0.00119
3	trnK-UUU	1-72	72	0	0	0	0
4	matK	1-1563	1563	32	33	0.00429	0.00041
5	trnK-UUU-rps16	1-1499	1433	55	60	0.00915	0.00079
6	rps16	1-255	0	0	0	0	0
7	rps16-trnQ-UUG	1-1295	526	18	19	0.00753	0.00069
8	trnQ-UUG	1-72	72	0	0	0	0
9	trnQ-UUG-psbK	1-345	345	8	8	0.00383	0.00065
10	psbK	1-186	186	0	0	0	0
11	psbK-psbI	1-466	454	15	16	0.00796	0.00067
12	psbI	1-111	111	0	0	0	0
13	psbI-trnS-GCU	1-126	117	6	7	0.01043	0.00157
14	trnS-GCU	1-88	88	0	0	0	0
15	trnS-GCU-trnG-UCC	1-1488	1126	57	58	0.0095	0.00114
16	trnG-UCC	1-71	71	0	0	0	0
17	trnG-UCC-trnR-UCU	1-135	132	1	1	0.00269	0.00059
18	trnR-UCU	1-72	72	0	0	0	0
19	trnR-UCU-atpA	1-145	118	3	3	0.0023	0.00088
20	atpA	1-1524	1524	10	10	0.00133	0.0002
21	atpA-atpF	1-77	74	3	3	0.00607	0.00189
22	atpF	1-555	555	3	3	0.00117	0.00024
23	atpF-atpH	1-502	212	6	6	0.00469	0.00103
24	atpH	1-246	246	2	2	0.00088	0.00038
25	atpH-atpI	1-511	460	10	10	0.00394	0.00076
26	atpI	1-744	744	9	9	0.00273	0.00034
27	atpI-rps2	1-237	236	4	4	0.00417	0.00063
28	rps2	1-711	711	8	8	0.00174	0.00039
29	rps2-rpoC2	1-192	183	5	5	0.00637	0.00063
30	rpoC2	1-4149	4146	76	76	0.00324	0.0004
31	rpoC2-rpoC1	1-176	176	4	4	0.00335	0.00082
32	rpoC1	1-2049	2049	19	19	0.00126	0.00027
33	rpoC1-rpoB	1-26	26	0	0	0	0
34	rpoB	1-3222	3222	18	18	0.00117	0.00015
35	rpoB-trnC-GCA	1-1282	1206	29	31	0.0042	0.00059
36	trnC-GCA	1-71	71	0	0	0	0
37	trnC-GCA-petN	1-891	825	38	38	0.00799	0.00112
38	petN	1-70	90	0	0	0	0
39	petN-psbM	1-881	864	15	15	0.00424	0.00057
40	psbM	1-105	105	1	1	0.00339	0.00074
41	psbM-trnD-GUC	1-756	722	16	16	0.00408	0.0006
42	trnD-GUC	1-74	74	0	0	0	0
43	trnD-GUC-trnY-GUA	1-314	215	8	8	0.00633	0.00105
44	trnY-GUA	1-84	84	1	1	0.00128	0.00081
45	trnY-GUA-trnE-UUC	1-59	59	1	1	0.00266	0.00131
46	trnE-UUC	1-73	73	0	0	0	0
47	trnE-UUC-trnT-GGU	1-497	495	11	11	0.00721	0.00045
48	trnT-GGU	1-72	72	0	0	0	0
49	trnT-GGU-psbD	1-771	750	16	16	0.00379	0.00045
50	psbD	1-1062	1062	4	4	0.0004	0.00011
51	psbC	1-1386	1386	11	11	0.00144	0.00024
52	psbC-trnS-UGA	1-148	145	4	4	0.00259	0.00095
53	trnS-UGA	1-88	88	1	1	0.00063	0.00059
54	trnS-UGA-psbZ	1-341	327	3	3	0.00149	0.00033
55	psbZ	1-189	189	0	0	0	0
56	psbZ-trnG-GCC	1-349	308	14	14	0.00725	0.00123
57	trnG-GCC	1-71	71	0	0	0	0
58	trnG-GCC-trnfM-CAU	1-187	116	1	1	0.00307	0.00067
59	trnfM-CAU	1-74	74	0	0	0	0
60	trnfM-CAU-rps14	1-156	156	3	3	0.00459	0.00102
61	rps14	1-303	303	0	0	0	0
62	rps14-psaB	1-137	137	1	1	0.00115	0.00056
63	psaB	1-2205	2205	10	10	0.00118	0.00011
64	psaB-psaA	1-25	25	0	0	0	0
65	psaA	1-2253	2253	14	14	0.00111	0.00015
66	psaA-pafI	1-641	628	14	15	0.00423	0.0006
67	pafI	1-507	507	3	3	0.00129	0.00021
68	pafI-trnS-GGA	1-575	447	14	15	0.0058	0.00087
69	trnS-GGA	1-88	88	2	2	0.00242	0.00103
70	trnS-GGA-rps4	1-246	245	3	3	0.00354	0.00072
71	rps4	1-606	606	4	4	0.00112	0.00028
72	rps4-trnT-UGU	1-338	332	9	9	0.0055	0.00084
73	trnT-UGU	1-73	73	0	0	0	0
74	trnT-UGU-trnL-UAA	1-1005	473	14	14	0.0063	0.0005
75	trnL-UAA	1-85	85	0	0	0	0
76	trnL-UAA-trnF-GAA	1-356	353	8	8	0.00485	0.00075
77	trnF-GAA	1-73	73	0	0	0	0
78	trnF-GAA-ndhJ	1-721	594	16	16	0.00754	0.00071
79	ndhJ	1-477	477	3	3	0.00067	0.00023
80	ndhJ-ndhK	1-75	75	4	4	0.00567	0.0016
81	ndhK	1-771	771	8	9	0.00228	0.0003
82	ndhC	1-363	363	4	4	0.0009	0.00041
83	ndhC-trnV-UAC	1-1677	1585	51	53	0.00643	0.00071
84	trnV-UAC	1-74	74	0	0	0	0
85	trnV-UAC-trnM-CAU	1-159	158	3	3	0.00236	0.00072
86	trnM-CAU	1-73	73	0	0	0	0
87	trnM-CAU-atpE	1-145	144	11	11	0.02929	0.00252
88	atpE	1-405	405	7	7	0.00271	0.00044
89	atpB	1-1488	1488	16	17	0.00236	0.00027
90	atpB-rbcL	1-797	737	12	12	0.00187	0.00033
91	rbcL	1-1440	1440	19	20	0.00249	0.00034
92	rbcL-accD	1-698	680	18	18	0.00447	0.00095
93	accD	1-1494	1476	26	27	0.004	0.0003
94	accD-psaI	1-262	241	10	11	0.00863	0.00081
95	psaI	1-111	111	0	0	0	0
96	psaI-pafII	1-353	348	8	8	0.00381	0.0006
97	pafII	1-555	555	8	8	0.00252	0.00051
98	pafII-cemA	1-785	559	21	22	0.01086	0.00136
99	cemA	1-699	699	7	7	0.00093	0.0003
100	cemA-petA	1-218	218	3	3	0.00194	0.00054
101	petA	1-969	969	6	6	0.00135	0.00021
102	petA-psbJ	1-1105	1039	28	28	0.0076	0.0006
103	psbJ	1-123	123	1	1	0.00045	0.00042
104	psbJ-psbL	1-125	125	0	0	0	0
105	psbL	1-117	117	1	1	0.00373	0.00053
106	psbL-psbF	1-22	22	0	0	0	0
107	psbF	1-120	120	2	2	0.00093	0.0006
108	psbF-psbE	1-10	10	0	0	0	0
109	psbE	1-252	252	1	1	0.00043	0.00027
110	psbE-petL	1-968	950	17	17	0.00311	0.00049
111	petL	1-96	96	0	0	0	0
112	petL-petG	1-182	181	2	2	0.00146	0.00055
113	petG	1-114	114	1	1	0.00049	0.00045
114	petG-trnW-CCA	1-122	116	1	1	0.00135	0.00066
115	trnW-CCA	1-74	74	0	0	0	0
116	trnW-CCA-trnP-UGG	1-182	160	1	2	0.00068	0.00044
117	trnP-UGG	1-74	74	0	0	0	0
118	trnP-UGG-psaJ	1-353	345	4	4	0.00182	0.00054
119	psaJ	1-129	129	0	0	0	0
120	psaJ-rpl33	1-601	496	15	16	0.00589	0.00083
121	rpl33	1-201	201	3	3	0.00309	0.00056
122	rpl33-rps18	1-189	171	2	2	0.00065	0.00042
123	rps18	1-306	306	4	4	0.00185	0.00041
124	rps18-rpl20	1-291	264	12	13	0.0103	0.00203
125	rpl20	1-354	354	8	8	0.00475	0.00055
126	rpl20-rps12	1-759	745	12	12	0.00235	0.00044
127	rps12	1-372	372	0	0	0	0
128	rps12-clpP1	1-131	131	4	5	0.00832	0.00183
129	clpP1	1-615	615	5	5	0.00141	0.00033
130	clpP1-psbB	1-439	428	7	7	0.00217	0.00049
131	psbB	1-1527	1527	13	13	0.00092	0.00017
132	psbB-psbT	1-187	129	4	4	0.00625	0.00126
133	psbT	1-102	102	1	1	0.00428	0.00061
134	psbT-pbf1	1-69	69	0	0	0	0
135	pbf1	1-132	132	1	1	0.00154	0.00062
136	pbf1-psbH	1-118	111	0	0	0	0
137	psbH	1-222	222	2	2	0.00231	0.00062
138	psbH-petB	1-119	118	2	2	0.00393	0.00082
139	petB	1-648	648	5	5	0.00223	0.00023
140	petB-petD	1-218	217	4	4	0.00176	0.00063
141	petD	1-513	513	4	5	0.00103	0.00025
142	petD-rpoA	1-150	141	9	9	0.01024	0.00163
143	rpoA	1-1029	1029	11	11	0.00237	0.00029
144	rpoA-rps11	1-69	69	0	0	0	0
145	rps11	1-417	417	6	6	0.00256	0.00038
146	rps11-rpl36	1-149	123	2	2	0.0009	0.00059
147	rpl36	1-114	114	1	1	0.00178	0.00072
148	rpl36-rps8	1-460	459	20	20	0.00834	0.00105
149	rps8	1-399	399	4	4	0.00257	0.00033
150	rps8-rpl14	1-178	163	6	6	0.00655	0.00107
151	rpl14	1-369	369	2	2	0.00072	0.00027
152	rpl14-rpl16	1-136	136	3	3	0.00272	0.00083
153	rpl16	1-420	408	17	18	0.00974	0.00095
154	rpl16-rps3	1-164	160	2	2	0.00133	0.00057
155	rps3	1-663	663	8	8	0.00262	0.00025
156	rps3-rpl22	1-50	48	0	0	0	0
157	rpl22	1-366	366	4	5	0.00262	0.00046
158	rpl22-rps19	1-48	44	5	6	0.03456	0.00699
159	rps19	1-279	279	1	1	0.0017	0.00017
160	rps19-trnH-GUG	1-137	137	0	0	0	0
161	trnH-GUG	1-75	75	0	0	0	0
162	trnH-GUG-rpl2	1-43	43	1	1	0.00251	0.00158
163	rpl2	1-822	822	6	6	0.00142	0.00025
164	rpl-rpl23	1-40	40	0	0	0	0
165	rpl23	1-282	282	1	1	0.00038	0.00024
166	rpl23-trnI-CAU	1-165	165	1	1	0.00095	0.00047
167	trnI-CAU	1-74	74	0	0	0	0
168	trnI-CAU-ycf2	1-91	91	0	0	0	0
169	ycf2	1-6810	6684	45	45	0.00121	0.00015
170	ycf2-trnL-CAA	1-1017	982	5	5	0.00123	0.00017
171	trnL-CAA	1-81	81	0	0	0	0
172	trnL-CAA-ndhB	1-549	547	4	4	0.00129	0.00027
173	ndhB	1-1533	1533	4	4	0.00031	8e-05
174	ndhB-rps7	1-266	258	1	1	0.00022	0.0002
175	rps7	1-468	468	0	0	0	0
176	rps12-trnV-GAC	1-2718	2409	8	8	0.00033	8e-05
177	trnV-GAC	1-72	72	0	0	0	0
178	trnV-GAC-rrn16	1-225	225	1	1	0.00171	0.00033
179	rrn16	1-1491	1491	1	1	0.0004	3e-05
180	rrn16-trnI-GAU	1-290	289	1	1	0.00123	0.00027
181	trnI-GAU	1-72	72	0	0	0	0
182	trnI-GAU-trnA-UGC	1-64	64	0	0	0	0
183	trnA-UGC	1-73	73	0	0	0	0
184	trnA-UGC-rrn23	1-145	145	3	3	0.00448	0.00075
185	rrn23	1-2812	2810	7	7	0.00045	8e-05
186	rrn23-rrn4.5	1-102	101	0	0	0	0
187	rrn4.5	1-103	103	0	0	0	0
188	rrn4.5-rrn5	1-222	221	12	12	0.00735	0.00304
189	rrn5	1-121	121	0	0	0	0
190	rrn5-trnR-ACG	1-257	250	2	2	0.00126	0.00042
191	trnR-ACG	1-74	74	0	0	0	0
192	trnR-ACR-trnN-GUU	1-506	500	3	3	0.00117	0.00023
193	trnN-GUU	1-72	72	0	0	0	0
194	trnN-GUU-ndhF	1-1169	1138	3	3	0.00024	0.00011
195	ndhF	1-2235	2211	47	48	0.00249	0.00045
196	ndhF-rpl32	1-1028	905	34	34	0.00693	0.00094
197	rpl32	1-174	174	0	0	0	0
198	rpl32-trnL-UAG	1-986	902	46	46	0.01243	0.00148
199	trnL-UAG	1-80	80	0	0	0	0
200	trnL-UAG-ccsA	1-78	78	1	1	0.00138	0.00087
201	ccsA	1-972	972	19	19	0.00397	0.00053
202	ccsA-ndhD	1-250	222	16	17	0.02443	0.00222
203	ndhD	1-1503	1503	13	15	0.00213	0.00025
204	ndhD-psaC	1-120	120	9	9	0.01132	0.00447
205	psaC	1-246	246	2	2	0.00086	0.00037
206	psaC-ndhE	1-424	375	15	15	0.00654	0.00091
207	ndhE	1-306	306	2	2	0.00087	0.00032
208	ndhE-ndhG	1-184	178	3	3	0.00581	0.00051
209	ndhG	1-531	531	4	4	0.00123	0.00026
210	ndhG-ndhI	1-390	347	16	16	0.00916	0.00115
211	ndhI	1-543	543	7	7	0.00267	0.0003
212	ndhI-ndhA	1-103	97	4	4	0.01039	0.00154
213	ndhA	1-1098	1098	17	17	0.00238	0.00048
214	ndhA-ndhH	1-1	1	0	0	0	0
215	ndhH	1-1182	1182	14	14	0.00213	0.00032
216	ndhH-rps15	1-112	112	3	3	0.00196	0.00086
217	rps15	1-270	270	4	4	0.00354	0.00051
218	rps15-ycf1	1-302	288	13	13	0.01111	0.00088
219	ycf1	1-5481	5163	136	141	0.0048	0.00054
220	ycf1-trnN-GUU	1-308	308	1	1	0.00018	0.00017
