# Supplementary material for: Plastome Sequences Uncover the Korean Endemic Species Polygonatum grandicaule (Asparagaceae) as Part of the P. odoratum Complex
Source: Genes (Basel). 2025 Mar 29;16(4):398. doi: 10.3390/genes16040398 (PMC12027285; doi:10.3390/genes16040398)
Supplement: Supplementary file 1 [file genes-16-00398-s001.zip › TableS5.xlsx]

## Sheet: TableS5
Table S5. The feature of SSRs in the complete plastomes of Polygonatum
Species	SSR no.	SSR type	start	end	SSR	size
P. falcatum	1	tri	685	696	(CAG)4	12
	2	mono	2952	2962	(A)11	11
	3	mono	3573	3582	(A)10	10
	4	mono	4676	4685	(T)10	10
	5	mono	7297	7306	(T)10	10
	6	mono	7551	7563	(T)13	13
	7	mono	7594	7604	(A)11	11
	8	di	8784	8795	(TA)6	12
	9	mono	8882	8891	(T)10	10
	10	mono	13154	13163	(T)10	10
	11	di	13903	13912	(TA)5	10
	12	tri	14965	14976	(TTA)4	12
	13	mono	15721	15730	(T)10	10
	14	mono	15810	15819	(T)10	10
	15	mono	17794	17803	(T)10	10
	16	mono	17900	17910	(T)11	11
	17	di	19279	19288	(AT)5	10
	18	mono	21955	21964	(A)10	10
	19	mono	26613	26622	(A)10	10
	20	mono	26695	26707	(T)13	13
	21	tri	29200	29211	(ATA)4	12
	22	di	29246	29255	(TA)5	10
	23	mono	30460	30469	(T)10	10
	24	mono	31433	31442	(T)10	10
	25	mono	34589	34598	(T)10	10
	26	mono	35440	35449	(A)10	10
	27	mono	41695	41707	(T)13	13
	28	mono	43538	43553	(A)16	16
	29	di	45792	45801	(AT)5	10
	30	mono	46230	46240	(A)11	11
	31	di	46310	46321	(AT)6	12
	32	mono	47092	47103	(T)12	12
	33	mono	54452	54461	(T)10	10
	34	di	54819	54828	(TA)5	10
	35	tetra	56710	56721	(ATTG)3	12
	36	di	57127	57136	(AT)5	10
	37	di	57139	57148	(AT)5	10
	38	mono	58793	58802	(A)10	10
	39	di	60417	60428	(TA)6	12
	40	di	60722	60731	(TC)5	10
	41	tetra	61341	61352	(AATG)3	12
	42	mono	65738	65747	(T)10	10
	43	mono	65809	65819	(T)11	11
	44	di	67012	67021	(TA)5	10
	45	mono	67105	67115	(T)11	11
	46	di	67466	67477	(AT)6	12
	47	mono	68017	68029	(T)13	13
	48	mono	69850	69860	(A)11	11
	49	mono	70106	70116	(T)11	11
	50	mono	70386	70396	(T)11	11
	51	mono	70918	70929	(A)12	12
	52	mono	73579	73593	(T)15	15
	53	mono	75211	75221	(G)11	11
	54	tetra	81520	81531	(AATA)3	12
	55	di	89279	89288	(GA)5	10
	56	tetra	104013	104024	(GAAT)3	12
	57	penta	107906	107920	(CGAAA)3	15
	58	mono	112451	112460	(A)10	10
	59	mono	112992	113001	(T)10	10
	60	tetra	113634	113649	(TTAA)4	16
	61	mono	113740	113754	(T)15	15
	62	mono	114868	114878	(A)11	11
	63	tetra	115682	115693	(AATA)3	12
	64	tetra	117769	117780	(TTGA)3	12
	65	mono	118845	118859	(T)15	15
	66	mono	120827	120836	(A)10	10
	67	tri	123590	123604	(ATT)5	15
	68	mono	127113	127122	(A)10	10
	69	penta	130188	130202	(TTTCG)3	15
	70	tetra	134083	134094	(CATT)3	12
	71	di	148820	148829	(TC)5	10
P. grandicaule_YD	1	tri	685	696	(CAG)4	12
	2	mono	2952	2962	(A)11	11
	3	mono	3573	3582	(A)10	10
	4	mono	4676	4685	(T)10	10
	5	mono	7297	7306	(T)10	10
	6	mono	7551	7563	(T)13	13
	7	mono	7594	7604	(A)11	11
	8	di	8784	8795	(TA)6	12
	9	mono	8882	8891	(T)10	10
	10	mono	13154	13163	(T)10	10
	11	di	13903	13912	(TA)5	10
	12	tri	14965	14976	(TTA)4	12
	13	mono	15721	15730	(T)10	10
	14	mono	15810	15819	(T)10	10
	15	mono	17794	17803	(T)10	10
	16	mono	17900	17910	(T)11	11
	17	di	19279	19288	(AT)5	10
	18	mono	21955	21964	(A)10	10
	19	mono	26613	26622	(A)10	10
	20	mono	26695	26707	(T)13	13
	21	tri	29200	29211	(ATA)4	12
	22	di	29246	29255	(TA)5	10
	23	mono	30460	30469	(T)10	10
	24	mono	31433	31442	(T)10	10
	25	mono	34589	34598	(T)10	10
	26	mono	35440	35449	(A)10	10
	27	mono	41695	41707	(T)13	13
	28	mono	43538	43553	(A)16	16
	29	di	45792	45801	(AT)5	10
	30	mono	46230	46240	(A)11	11
	31	di	46310	46321	(AT)6	12
	32	mono	47092	47102	(T)11	11
	33	mono	54451	54460	(T)10	10
	34	di	54818	54827	(TA)5	10
	35	tetra	56709	56720	(ATTG)3	12
	36	di	57126	57135	(AT)5	10
	37	di	57138	57147	(AT)5	10
	38	mono	58792	58801	(A)10	10
	39	di	60416	60427	(TA)6	12
	40	di	60721	60730	(TC)5	10
	41	tetra	61340	61351	(AATG)3	12
	42	mono	65737	65746	(T)10	10
	43	mono	65808	65818	(T)11	11
	44	di	67011	67020	(TA)5	10
	45	mono	67104	67114	(T)11	11
	46	di	67465	67476	(AT)6	12
	47	mono	68016	68028	(T)13	13
	48	mono	69849	69859	(A)11	11
	49	mono	70105	70115	(T)11	11
	50	mono	70385	70395	(T)11	11
	51	mono	70917	70928	(A)12	12
	52	mono	73578	73592	(T)15	15
	53	mono	75210	75220	(G)11	11
	54	tetra	81519	81530	(AATA)3	12
	55	di	89278	89287	(GA)5	10
	56	tetra	104012	104023	(GAAT)3	12
	57	penta	107905	107919	(CGAAA)3	15
	58	mono	112450	112459	(A)10	10
	59	mono	112991	113000	(T)10	10
	60	tetra	113633	113648	(TTAA)4	16
	61	mono	113739	113753	(T)15	15
	62	mono	114867	114877	(A)11	11
	63	tetra	115681	115692	(AATA)3	12
	64	tetra	117768	117779	(TTGA)3	12
	65	mono	118844	118858	(T)15	15
	66	mono	120826	120835	(A)10	10
	67	tri	123589	123603	(ATT)5	15
	68	mono	127112	127121	(A)10	10
	69	penta	130187	130201	(TTTCG)3	15
	70	tetra	134082	134093	(CATT)3	12
	71	di	148819	148828	(TC)5	10
P. grandicaule_YW	1	tri	685	696	(CAG)4	12
	2	mono	2952	2962	(A)11	11
	3	mono	3573	3582	(A)10	10
	4	mono	4676	4685	(T)10	10
	5	mono	7297	7306	(T)10	10
	6	mono	7551	7563	(T)13	13
	7	mono	7594	7604	(A)11	11
	8	di	8784	8795	(TA)6	12
	9	mono	8882	8891	(T)10	10
	10	mono	13154	13163	(T)10	10
	11	di	13903	13912	(TA)5	10
	12	tri	14965	14976	(TTA)4	12
	13	mono	15721	15730	(T)10	10
	14	mono	15810	15819	(T)10	10
	15	mono	17794	17803	(T)10	10
	16	mono	17900	17910	(T)11	11
	17	di	19279	19288	(AT)5	10
	18	mono	21955	21964	(A)10	10
	19	mono	26613	26622	(A)10	10
	20	mono	26695	26707	(T)13	13
	21	tri	29200	29211	(ATA)4	12
	22	di	29246	29255	(TA)5	10
	23	mono	30460	30469	(T)10	10
	24	mono	31433	31442	(T)10	10
	25	mono	34589	34598	(T)10	10
	26	mono	35440	35449	(A)10	10
	27	mono	41695	41707	(T)13	13
	28	mono	43538	43553	(A)16	16
	29	di	45792	45801	(AT)5	10
	30	mono	46230	46240	(A)11	11
	31	di	46310	46321	(AT)6	12
	32	mono	47092	47102	(T)11	11
	33	mono	54451	54460	(T)10	10
	34	di	54818	54827	(TA)5	10
	35	tetra	56709	56720	(ATTG)3	12
	36	di	57126	57135	(AT)5	10
	37	di	57138	57147	(AT)5	10
	38	mono	58792	58801	(A)10	10
	39	di	60416	60427	(TA)6	12
	40	di	60721	60730	(TC)5	10
	41	tetra	61340	61351	(AATG)3	12
	42	mono	65737	65746	(T)10	10
	43	mono	65808	65818	(T)11	11
	44	di	67011	67020	(TA)5	10
	45	mono	67104	67114	(T)11	11
	46	di	67465	67476	(AT)6	12
	47	mono	68016	68028	(T)13	13
	48	mono	69849	69859	(A)11	11
	49	mono	70105	70115	(T)11	11
	50	mono	70385	70395	(T)11	11
	51	mono	70917	70928	(A)12	12
	52	mono	73578	73592	(T)15	15
	53	mono	75210	75220	(G)11	11
	54	tetra	81519	81530	(AATA)3	12
	55	di	89278	89287	(GA)5	10
	56	tetra	104012	104023	(GAAT)3	12
	57	penta	107905	107919	(CGAAA)3	15
	58	mono	112450	112459	(A)10	10
	59	mono	112991	113000	(T)10	10
	60	tetra	113633	113648	(TTAA)4	16
	61	mono	113739	113753	(T)15	15
	62	mono	114867	114877	(A)11	11
	63	tetra	115681	115692	(AATA)3	12
	64	tetra	117768	117779	(TTGA)3	12
	65	mono	118844	118858	(T)15	15
	66	mono	120826	120835	(A)10	10
	67	tri	123589	123603	(ATT)5	15
	68	mono	127112	127121	(A)10	10
	69	penta	130187	130201	(TTTCG)3	15
	70	tetra	134082	134093	(CATT)3	12
	71	di	148819	148828	(TC)5	10
P. infundiflorum	1	tri	685	696	(CAG)4	12
	2	mono	2952	2962	(A)11	11
	3	mono	3573	3582	(A)10	10
	4	mono	4676	4685	(T)10	10
	5	mono	7297	7306	(T)10	10
	6	mono	7551	7563	(T)13	13
	7	mono	7594	7604	(A)11	11
	8	di	8784	8795	(TA)6	12
	9	mono	8882	8891	(T)10	10
	10	mono	13154	13163	(T)10	10
	11	di	13903	13912	(TA)5	10
	12	tri	14965	14976	(TTA)4	12
	13	mono	15721	15730	(T)10	10
	14	mono	15810	15819	(T)10	10
	15	mono	17794	17803	(T)10	10
	16	mono	17900	17910	(T)11	11
	17	di	19279	19288	(AT)5	10
	18	mono	21955	21964	(A)10	10
	19	mono	26613	26622	(A)10	10
	20	mono	26695	26707	(T)13	13
	21	tri	29200	29211	(ATA)4	12
	22	di	29246	29255	(TA)5	10
	23	mono	30460	30469	(T)10	10
	24	mono	31433	31442	(T)10	10
	25	mono	34589	34598	(T)10	10
	26	mono	35440	35449	(A)10	10
	27	mono	41695	41707	(T)13	13
	28	mono	43538	43553	(A)16	16
	29	di	45792	45801	(AT)5	10
	30	mono	46230	46240	(A)11	11
	31	di	46310	46321	(AT)6	12
	32	mono	47092	47102	(T)11	11
	33	mono	54451	54460	(T)10	10
	34	di	54818	54827	(TA)5	10
	35	tetra	56709	56720	(ATTG)3	12
	36	di	57126	57135	(AT)5	10
	37	di	57138	57147	(AT)5	10
	38	mono	58792	58801	(A)10	10
	39	di	60416	60427	(TA)6	12
	40	di	60721	60730	(TC)5	10
	41	tetra	61340	61351	(AATG)3	12
	42	mono	65737	65746	(T)10	10
	43	mono	65808	65818	(T)11	11
	44	di	67011	67020	(TA)5	10
	45	mono	67104	67114	(T)11	11
	46	di	67465	67476	(AT)6	12
	47	mono	68016	68028	(T)13	13
	48	mono	69849	69859	(A)11	11
	49	mono	70105	70115	(T)11	11
	50	mono	70385	70395	(T)11	11
	51	mono	70917	70928	(A)12	12
	52	mono	73578	73592	(T)15	15
	53	mono	75210	75220	(G)11	11
	54	tetra	81519	81530	(AATA)3	12
	55	di	89278	89287	(GA)5	10
	56	tetra	104012	104023	(GAAT)3	12
	57	penta	107905	107919	(CGAAA)3	15
	58	mono	112450	112459	(A)10	10
	59	mono	112991	113000	(T)10	10
	60	tetra	113633	113648	(TTAA)4	16
	61	mono	113739	113753	(T)15	15
	62	mono	114867	114877	(A)11	11
	63	tetra	115681	115692	(AATA)3	12
	64	tetra	117768	117779	(TTGA)3	12
	65	mono	118844	118858	(T)15	15
	66	mono	120826	120835	(A)10	10
	67	tri	123589	123603	(ATT)5	15
	68	mono	127112	127121	(A)10	10
	69	penta	130187	130201	(TTTCG)3	15
	70	tetra	134082	134093	(CATT)3	12
	71	di	148819	148828	(TC)5	10
P. odoratum var. odoratum 1	1	tri	685	696	(CAG)4	12
	2	mono	2952	2962	(A)11	11
	3	mono	3573	3582	(A)10	10
	4	mono	4676	4685	(T)10	10
	5	mono	7297	7306	(T)10	10
	6	mono	7551	7563	(T)13	13
	7	mono	7594	7604	(A)11	11
	8	di	8784	8795	(TA)6	12
	9	mono	8882	8891	(T)10	10
	10	mono	13154	13163	(T)10	10
	11	di	13903	13912	(TA)5	10
	12	tri	14965	14976	(TTA)4	12
	13	mono	15721	15730	(T)10	10
	14	mono	15810	15819	(T)10	10
	15	mono	17794	17803	(T)10	10
	16	mono	17900	17910	(T)11	11
	17	di	19279	19288	(AT)5	10
	18	mono	21955	21964	(A)10	10
	19	mono	26613	26622	(A)10	10
	20	mono	26695	26707	(T)13	13
	21	tri	29200	29211	(ATA)4	12
	22	di	29246	29255	(TA)5	10
	23	mono	30460	30469	(T)10	10
	24	mono	31433	31442	(T)10	10
	25	mono	34589	34598	(T)10	10
	26	mono	35440	35449	(A)10	10
	27	mono	41695	41707	(T)13	13
	28	mono	43538	43553	(A)16	16
	29	di	45792	45801	(AT)5	10
	30	mono	46121	46131	(A)11	11
	31	di	46201	46212	(AT)6	12
	32	mono	46983	46993	(T)11	11
	33	mono	54342	54351	(T)10	10
	34	di	54709	54718	(TA)5	10
	35	tetra	56600	56611	(ATTG)3	12
	36	di	57017	57026	(AT)5	10
	37	di	57029	57038	(AT)5	10
	38	mono	58683	58692	(A)10	10
	39	di	60307	60318	(TA)6	12
	40	di	60612	60621	(TC)5	10
	41	tetra	61231	61242	(AATG)3	12
	42	mono	65628	65637	(T)10	10
	43	mono	65699	65709	(T)11	11
	44	di	66902	66911	(TA)5	10
	45	mono	66995	67005	(T)11	11
	46	di	67356	67367	(AT)6	12
	47	mono	67907	67919	(T)13	13
	48	mono	69740	69749	(A)10	10
	49	mono	69995	70005	(T)11	11
	50	mono	70275	70285	(T)11	11
	51	mono	70807	70818	(A)12	12
	52	mono	73468	73482	(T)15	15
	53	mono	75100	75110	(G)11	11
	54	tetra	81409	81420	(AATA)3	12
	55	di	89168	89177	(GA)5	10
	56	tetra	103902	103913	(GAAT)3	12
	57	penta	107795	107809	(CGAAA)3	15
	58	mono	112340	112349	(A)10	10
	59	mono	112881	112890	(T)10	10
	60	tetra	113523	113538	(TTAA)4	16
	61	mono	113629	113643	(T)15	15
	62	mono	114757	114767	(A)11	11
	63	tetra	115571	115582	(AATA)3	12
	64	tetra	117658	117669	(TTGA)3	12
	65	mono	118734	118748	(T)15	15
	66	mono	120716	120725	(A)10	10
	67	tri	123479	123493	(ATT)5	15
	68	mono	127002	127011	(A)10	10
	69	penta	130077	130091	(TTTCG)3	15
	70	tetra	133972	133983	(CATT)3	12
	71	di	148709	148718	(TC)5	10
P. odoratum var. odoratum 2	1	tri	685	696	(CAG)4	12
	2	mono	2952	2962	(A)11	11
	3	mono	3573	3582	(A)10	10
	4	mono	4676	4685	(T)10	10
	5	mono	7297	7306	(T)10	10
	6	mono	7551	7563	(T)13	13
	7	mono	7594	7604	(A)11	11
	8	di	8784	8795	(TA)6	12
	9	mono	8882	8891	(T)10	10
	10	mono	13154	13163	(T)10	10
	11	di	13903	13912	(TA)5	10
	12	tri	14965	14976	(TTA)4	12
	13	mono	15721	15730	(T)10	10
	14	mono	15810	15819	(T)10	10
	15	mono	17794	17803	(T)10	10
	16	mono	17900	17910	(T)11	11
	17	di	19279	19288	(AT)5	10
	18	mono	21955	21964	(A)10	10
	19	mono	26613	26622	(A)10	10
	20	mono	26695	26707	(T)13	13
	21	tri	29200	29211	(ATA)4	12
	22	di	29246	29255	(TA)5	10
	23	mono	30460	30469	(T)10	10
	24	mono	31433	31442	(T)10	10
	25	mono	34589	34598	(T)10	10
	26	mono	35440	35449	(A)10	10
	27	mono	41695	41706	(T)12	12
	28	mono	43537	43552	(A)16	16
	29	di	45791	45800	(AT)5	10
	30	mono	46229	46239	(A)11	11
	31	di	46309	46320	(AT)6	12
	32	mono	47091	47101	(T)11	11
	33	mono	54450	54459	(T)10	10
	34	di	54817	54826	(TA)5	10
	35	tetra	56708	56719	(ATTG)3	12
	36	di	57125	57134	(AT)5	10
	37	di	57137	57146	(AT)5	10
	38	mono	58791	58800	(A)10	10
	39	di	60415	60426	(TA)6	12
	40	di	60720	60729	(TC)5	10
	41	tetra	61339	61350	(AATG)3	12
	42	mono	65736	65745	(T)10	10
	43	mono	65807	65817	(T)11	11
	44	di	67010	67019	(TA)5	10
	45	mono	67103	67114	(T)12	12
	46	di	67465	67476	(AT)6	12
	47	mono	68016	68028	(T)13	13
	48	mono	69849	69859	(A)11	11
	49	mono	70105	70114	(T)10	10
	50	mono	70384	70394	(T)11	11
	51	mono	70916	70927	(A)12	12
	52	mono	73577	73591	(T)15	15
	53	mono	75209	75219	(G)11	11
	54	tetra	81518	81529	(AATA)3	12
	55	di	89277	89286	(GA)5	10
	56	tetra	104011	104022	(GAAT)3	12
	57	penta	107904	107918	(CGAAA)3	15
	58	mono	112449	112458	(A)10	10
	59	mono	112990	112999	(T)10	10
	60	tetra	113632	113647	(TTAA)4	16
	61	mono	113738	113752	(T)15	15
	62	mono	114866	114876	(A)11	11
	63	tetra	115680	115691	(AATA)3	12
	64	tetra	117767	117778	(TTGA)3	12
	65	mono	118843	118857	(T)15	15
	66	mono	120825	120834	(A)10	10
	67	tri	123588	123602	(ATT)5	15
	68	mono	127111	127120	(A)10	10
	69	penta	130186	130200	(TTTCG)3	15
	70	tetra	134081	134092	(CATT)3	12
	71	di	148818	148827	(TC)5	10
P. odoratum var. odoratum 3	1	tri	682	693	(CAG)4	12
	2	mono	2949	2959	(A)11	11
	3	mono	3570	3580	(A)11	11
	4	mono	4674	4683	(T)10	10
	5	mono	7295	7305	(T)11	11
	6	mono	7550	7562	(T)13	13
	7	mono	7593	7603	(A)11	11
	8	di	8763	8776	(TA)7	14
	9	mono	8863	8872	(T)10	10
	10	mono	13135	13144	(T)10	10
	11	di	13884	13893	(TA)5	10
	12	tri	14946	14957	(TTA)4	12
	13	mono	15702	15711	(T)10	10
	14	mono	15791	15803	(T)13	13
	15	mono	17775	17784	(T)10	10
	16	mono	17881	17891	(T)11	11
	17	di	19260	19269	(AT)5	10
	18	mono	21936	21945	(A)10	10
	19	mono	22327	22336	(T)10	10
	20	mono	26594	26603	(A)10	10
	21	mono	26676	26688	(T)13	13
	22	tri	29181	29192	(ATA)4	12
	23	di	29227	29236	(TA)5	10
	24	mono	30441	30450	(T)10	10
	25	mono	31414	31423	(T)10	10
	26	mono	34570	34579	(T)10	10
	27	mono	35421	35430	(A)10	10
	28	mono	41676	41689	(T)14	14
	29	mono	43520	43535	(A)16	16
	30	di	45774	45783	(AT)5	10
	31	mono	46212	46222	(A)11	11
	32	di	46292	46303	(AT)6	12
	33	mono	47074	47084	(T)11	11
	34	mono	54433	54442	(T)10	10
	35	di	54800	54809	(TA)5	10
	36	tetra	56691	56702	(ATTG)3	12
	37	di	57108	57117	(AT)5	10
	38	di	57120	57129	(AT)5	10
	39	mono	58774	58783	(A)10	10
	40	di	60398	60409	(TA)6	12
	41	di	60703	60712	(TC)5	10
	42	tetra	61322	61333	(AATG)3	12
	43	mono	65719	65728	(T)10	10
	44	mono	65790	65799	(T)10	10
	45	di	66992	67001	(TA)5	10
	46	mono	67085	67094	(T)10	10
	47	di	67445	67456	(AT)6	12
	48	mono	67996	68009	(T)14	14
	49	mono	69830	69840	(A)11	11
	50	mono	70086	70095	(T)10	10
	51	mono	70365	70375	(T)11	11
	52	mono	70897	70908	(A)12	12
	53	mono	73558	73572	(T)15	15
	54	mono	75190	75200	(G)11	11
	55	tetra	81500	81511	(AATA)3	12
	56	di	89259	89268	(GA)5	10
	57	tetra	103993	104004	(GAAT)3	12
	58	penta	107886	107900	(CGAAA)3	15
	59	mono	112431	112440	(A)10	10
	60	mono	112973	112982	(T)10	10
	61	mono	113320	113329	(T)10	10
	62	tetra	113616	113631	(TTAA)4	16
	63	mono	113722	113734	(T)13	13
	64	mono	114848	114858	(A)11	11
	65	tetra	115662	115673	(AATA)3	12
	66	tetra	117750	117761	(TTGA)3	12
	67	mono	118826	118841	(T)16	16
	68	mono	120809	120818	(A)10	10
	69	tri	123569	123586	(ATT)6	18
	70	mono	127095	127104	(A)10	10
	71	penta	130170	130184	(TTTCG)3	15
	72	tetra	134065	134076	(CATT)3	12
	73	di	148802	148811	(TC)5	10
P. odoratum var. odoratum 4	1	tri	682	693	(CAG)4	12
	2	mono	2949	2959	(A)11	11
	3	mono	3570	3580	(A)11	11
	4	mono	4674	4683	(T)10	10
	5	mono	7295	7305	(T)11	11
	6	mono	7550	7562	(T)13	13
	7	mono	7593	7603	(A)11	11
	8	di	8763	8776	(TA)7	14
	9	mono	8863	8872	(T)10	10
	10	mono	13135	13144	(T)10	10
	11	di	13884	13893	(TA)5	10
	12	tri	14946	14957	(TTA)4	12
	13	mono	15702	15711	(T)10	10
	14	mono	15791	15803	(T)13	13
	15	mono	17775	17784	(T)10	10
	16	mono	17881	17891	(T)11	11
	17	di	19260	19269	(AT)5	10
	18	mono	21936	21945	(A)10	10
	19	mono	22327	22336	(T)10	10
	20	mono	26594	26603	(A)10	10
	21	mono	26676	26688	(T)13	13
	22	tri	29181	29192	(ATA)4	12
	23	di	29227	29236	(TA)5	10
	24	mono	30441	30450	(T)10	10
	25	mono	31414	31423	(T)10	10
	26	mono	34570	34579	(T)10	10
	27	mono	35421	35430	(A)10	10
	28	mono	41676	41689	(T)14	14
	29	mono	43520	43535	(A)16	16
	30	di	45774	45783	(AT)5	10
	31	mono	46212	46222	(A)11	11
	32	di	46292	46303	(AT)6	12
	33	mono	47074	47084	(T)11	11
	34	mono	54433	54442	(T)10	10
	35	di	54800	54809	(TA)5	10
	36	tetra	56691	56702	(ATTG)3	12
	37	di	57108	57117	(AT)5	10
	38	di	57120	57129	(AT)5	10
	39	mono	58774	58783	(A)10	10
	40	di	60398	60409	(TA)6	12
	41	di	60703	60712	(TC)5	10
	42	tetra	61322	61333	(AATG)3	12
	43	mono	65719	65728	(T)10	10
	44	mono	65790	65799	(T)10	10
	45	di	66992	67001	(TA)5	10
	46	mono	67085	67094	(T)10	10
	47	di	67445	67456	(AT)6	12
	48	mono	67996	68009	(T)14	14
	49	mono	69830	69840	(A)11	11
	50	mono	70086	70095	(T)10	10
	51	mono	70365	70375	(T)11	11
	52	mono	70897	70908	(A)12	12
	53	mono	73558	73572	(T)15	15
	54	mono	75190	75200	(G)11	11
	55	tetra	81500	81511	(AATA)3	12
	56	di	89259	89268	(GA)5	10
	57	tetra	103993	104004	(GAAT)3	12
	58	penta	107886	107900	(CGAAA)3	15
	59	mono	112431	112440	(A)10	10
	60	mono	112973	112982	(T)10	10
	61	mono	113320	113329	(T)10	10
	62	tetra	113616	113631	(TTAA)4	16
	63	mono	113722	113734	(T)13	13
	64	mono	114848	114858	(A)11	11
	65	tetra	115662	115673	(AATA)3	12
	66	tetra	117750	117761	(TTGA)3	12
	67	mono	118826	118841	(T)16	16
	68	mono	120809	120818	(A)10	10
	69	tri	123569	123586	(ATT)6	18
	70	mono	127095	127104	(A)10	10
	71	penta	130170	130184	(TTTCG)3	15
	72	tetra	134065	134076	(CATT)3	12
	73	di	148802	148811	(TC)5	10
P. odoratum var. odoratum 5	1	tri	682	693	(CAG)4	12
	2	mono	2949	2959	(A)11	11
	3	mono	3570	3579	(A)10	10
	4	mono	4673	4682	(T)10	10
	5	mono	7271	7281	(T)11	11
	6	mono	7526	7538	(T)13	13
	7	mono	7569	7578	(A)10	10
	8	di	8758	8771	(TA)7	14
	9	mono	8858	8867	(T)10	10
	10	mono	13130	13139	(T)10	10
	11	di	13879	13888	(TA)5	10
	12	tri	14941	14952	(TTA)4	12
	13	mono	15697	15706	(T)10	10
	14	mono	15786	15795	(T)10	10
	15	mono	17770	17779	(T)10	10
	16	mono	17876	17886	(T)11	11
	17	di	19255	19264	(AT)5	10
	18	mono	21931	21941	(A)11	11
	19	mono	26589	26598	(A)10	10
	20	mono	26671	26683	(T)13	13
	21	tri	29176	29187	(ATA)4	12
	22	di	29222	29231	(TA)5	10
	23	mono	30436	30445	(T)10	10
	24	mono	31409	31418	(T)10	10
	25	mono	34565	34574	(T)10	10
	26	mono	35416	35425	(A)10	10
	27	mono	41671	41684	(T)14	14
	28	mono	43515	43530	(A)16	16
	29	di	45769	45778	(AT)5	10
	30	mono	46207	46217	(A)11	11
	31	di	46287	46298	(AT)6	12
	32	mono	47069	47079	(T)11	11
	33	mono	54428	54437	(T)10	10
	34	di	54795	54804	(TA)5	10
	35	tetra	56686	56697	(ATTG)3	12
	36	di	57103	57112	(AT)5	10
	37	di	57115	57124	(AT)5	10
	38	mono	58769	58778	(A)10	10
	39	di	60393	60404	(TA)6	12
	40	di	60697	60706	(TC)5	10
	41	tetra	61316	61327	(AATG)3	12
	42	mono	65713	65722	(T)10	10
	43	mono	65784	65794	(T)11	11
	44	di	66987	66996	(TA)5	10
	45	di	67439	67450	(AT)6	12
	46	mono	67990	68004	(T)15	15
	47	mono	69825	69835	(A)11	11
	48	mono	70081	70090	(T)10	10
	49	mono	70360	70369	(T)10	10
	50	mono	70891	70902	(A)12	12
	51	mono	73552	73566	(T)15	15
	52	mono	75184	75193	(G)10	10
	53	tetra	81493	81504	(AATA)3	12
	54	di	89252	89261	(GA)5	10
	55	tetra	103986	103997	(GAAT)3	12
	56	penta	107879	107893	(CGAAA)3	15
	57	mono	112424	112433	(A)10	10
	58	mono	112561	112570	(A)10	10
	59	mono	112967	112976	(T)10	10
	60	tetra	113609	113624	(TTAA)4	16
	61	mono	113715	113728	(T)14	14
	62	mono	114843	114853	(A)11	11
	63	tetra	115657	115668	(AATA)3	12
	64	tetra	117744	117755	(TTGA)3	12
	65	mono	118820	118834	(T)15	15
	66	mono	120802	120811	(A)10	10
	67	tri	123562	123579	(ATT)6	18
	68	mono	127088	127097	(A)10	10
	69	penta	130163	130177	(TTTCG)3	15
	70	tetra	134058	134069	(CATT)3	12
	71	di	148795	148804	(TC)5	10
P. odoratum var. odoratum 6	1	tri	682	693	(CAG)4	12
	2	mono	2949	2959	(A)11	11
	3	mono	3570	3579	(A)10	10
	4	mono	4673	4682	(T)10	10
	5	mono	7271	7281	(T)11	11
	6	mono	7526	7538	(T)13	13
	7	mono	7569	7578	(A)10	10
	8	di	8758	8771	(TA)7	14
	9	mono	8858	8867	(T)10	10
	10	mono	13130	13139	(T)10	10
	11	di	13879	13888	(TA)5	10
	12	tri	14941	14952	(TTA)4	12
	13	mono	15697	15706	(T)10	10
	14	mono	15786	15795	(T)10	10
	15	mono	17770	17779	(T)10	10
	16	mono	17876	17886	(T)11	11
	17	di	19255	19264	(AT)5	10
	18	mono	21931	21941	(A)11	11
	19	mono	26589	26598	(A)10	10
	20	mono	26671	26683	(T)13	13
	21	tri	29176	29187	(ATA)4	12
	22	di	29222	29231	(TA)5	10
	23	mono	30436	30445	(T)10	10
	24	mono	31409	31418	(T)10	10
	25	mono	34565	34574	(T)10	10
	26	mono	35416	35425	(A)10	10
	27	mono	41671	41684	(T)14	14
	28	mono	43515	43530	(A)16	16
	29	di	45769	45778	(AT)5	10
	30	mono	46207	46217	(A)11	11
	31	di	46287	46298	(AT)6	12
	32	mono	47069	47079	(T)11	11
	33	mono	54428	54437	(T)10	10
	34	di	54795	54804	(TA)5	10
	35	tetra	56686	56697	(ATTG)3	12
	36	di	57103	57112	(AT)5	10
	37	di	57115	57124	(AT)5	10
	38	mono	58769	58778	(A)10	10
	39	di	60393	60404	(TA)6	12
	40	di	60697	60706	(TC)5	10
	41	tetra	61316	61327	(AATG)3	12
	42	mono	65713	65722	(T)10	10
	43	mono	65784	65794	(T)11	11
	44	di	66987	66996	(TA)5	10
	45	di	67439	67450	(AT)6	12
	46	mono	67990	68004	(T)15	15
	47	mono	69825	69835	(A)11	11
	48	mono	70081	70090	(T)10	10
	49	mono	70360	70369	(T)10	10
	50	mono	70891	70902	(A)12	12
	51	mono	73552	73566	(T)15	15
	52	mono	75184	75193	(G)10	10
	53	tetra	81493	81504	(AATA)3	12
	54	di	89252	89261	(GA)5	10
	55	tetra	103986	103997	(GAAT)3	12
	56	penta	107879	107893	(CGAAA)3	15
	57	mono	112424	112433	(A)10	10
	58	mono	112561	112570	(A)10	10
	59	mono	112967	112976	(T)10	10
	60	tetra	113609	113624	(TTAA)4	16
	61	mono	113715	113728	(T)14	14
	62	mono	114843	114853	(A)11	11
	63	tetra	115657	115668	(AATA)3	12
	64	tetra	117744	117755	(TTGA)3	12
	65	mono	118820	118834	(T)15	15
	66	mono	120802	120811	(A)10	10
	67	tri	123562	123579	(ATT)6	18
	68	mono	127088	127097	(A)10	10
	69	penta	130163	130177	(TTTCG)3	15
	70	tetra	134058	134069	(CATT)3	12
	71	di	148795	148804	(TC)5	10
P. odoratum var. thunbergii	1	tri	685	696	(CAG)4	12
	2	mono	2952	2962	(A)11	11
	3	mono	3573	3582	(A)10	10
	4	mono	4676	4685	(T)10	10
	5	mono	7297	7306	(T)10	10
	6	mono	7551	7563	(T)13	13
	7	mono	7594	7604	(A)11	11
	8	di	8784	8795	(TA)6	12
	9	mono	8882	8891	(T)10	10
	10	mono	13154	13163	(T)10	10
	11	di	13903	13912	(TA)5	10
	12	tri	14965	14976	(TTA)4	12
	13	mono	15721	15730	(T)10	10
	14	mono	15810	15819	(T)10	10
	15	mono	17794	17803	(T)10	10
	16	mono	17900	17910	(T)11	11
	17	di	19279	19288	(AT)5	10
	18	mono	21955	21964	(A)10	10
	19	mono	26613	26622	(A)10	10
	20	mono	26695	26707	(T)13	13
	21	tri	29200	29211	(ATA)4	12
	22	di	29246	29255	(TA)5	10
	23	mono	30460	30469	(T)10	10
	24	mono	31433	31442	(T)10	10
	25	mono	34589	34598	(T)10	10
	26	mono	35440	35449	(A)10	10
	27	mono	41695	41707	(T)13	13
	28	mono	43538	43553	(A)16	16
	29	di	45792	45801	(AT)5	10
	30	mono	46230	46240	(A)11	11
	31	di	46310	46321	(AT)6	12
	32	mono	47092	47102	(T)11	11
	33	mono	54451	54460	(T)10	10
	34	di	54818	54827	(TA)5	10
	35	tetra	56709	56720	(ATTG)3	12
	36	di	57126	57135	(AT)5	10
	37	di	57138	57147	(AT)5	10
	38	mono	58792	58801	(A)10	10
	39	di	60416	60427	(TA)6	12
	40	di	60721	60730	(TC)5	10
	41	tetra	61340	61351	(AATG)3	12
	42	mono	65737	65746	(T)10	10
	43	mono	65808	65818	(T)11	11
	44	di	67011	67020	(TA)5	10
	45	mono	67104	67114	(T)11	11
	46	di	67465	67476	(AT)6	12
	47	mono	68016	68028	(T)13	13
	48	mono	69849	69859	(A)11	11
	49	mono	70105	70115	(T)11	11
	50	mono	70385	70395	(T)11	11
	51	mono	70917	70928	(A)12	12
	52	mono	73578	73592	(T)15	15
	53	mono	75210	75220	(G)11	11
	54	tetra	81519	81530	(AATA)3	12
	55	di	89278	89287	(GA)5	10
	56	tetra	104012	104023	(GAAT)3	12
	57	penta	107905	107919	(CGAAA)3	15
	58	mono	112450	112459	(A)10	10
	59	mono	112991	113000	(T)10	10
	60	tetra	113633	113648	(TTAA)4	16
	61	mono	113739	113753	(T)15	15
	62	mono	114867	114877	(A)11	11
	63	tetra	115681	115692	(AATA)3	12
	64	tetra	117768	117779	(TTGA)3	12
	65	mono	118844	118858	(T)15	15
	66	mono	120826	120835	(A)10	10
	67	tri	123589	123603	(ATT)5	15
	68	mono	127112	127121	(A)10	10
	69	penta	130187	130201	(TTTCG)3	15
	70	tetra	134082	134093	(CATT)3	12
	71	di	148819	148828	(TC)5	10
P. filipes	1	tri	594	605	(CAG)4	12
	2	mono	2861	2871	(A)11	11
	3	mono	3482	3493	(A)12	12
	4	mono	4605	4614	(T)10	10
	5	mono	7907	7917	(T)11	11
	6	mono	8162	8172	(T)11	11
	7	mono	8205	8215	(A)11	11
	8	di	9422	9435	(TA)7	14
	9	mono	9522	9532	(T)11	11
	10	mono	10485	10494	(T)10	10
	11	mono	13797	13806	(T)10	10
	12	di	14546	14555	(TA)5	10
	13	tri	15608	15619	(TTA)4	12
	14	mono	16364	16373	(T)10	10
	15	mono	18436	18445	(T)10	10
	16	mono	18542	18552	(T)11	11
	17	di	19921	19930	(AT)5	10
	18	mono	22597	22606	(A)10	10
	19	mono	22988	22997	(T)10	10
	20	mono	27255	27264	(A)10	10
	21	mono	27337	27349	(T)13	13
	22	mono	28597	28606	(A)10	10
	23	mono	29579	29589	(T)11	11
	24	tri	29803	29814	(ATA)4	12
	25	di	29849	29858	(TA)5	10
	26	mono	32035	32046	(T)12	12
	27	mono	35198	35207	(T)10	10
	28	mono	36049	36058	(A)10	10
	29	mono	42304	42317	(T)14	14
	30	mono	44148	44165	(A)18	18
	31	di	46404	46413	(AT)5	10
	32	mono	46871	46883	(A)13	13
	33	di	46953	46964	(AT)6	12
	34	mono	47735	47746	(T)12	12
	35	di	55461	55470	(TA)5	10
	36	tetra	57352	57363	(ATTG)3	12
	37	di	57769	57778	(AT)5	10
	38	di	57781	57790	(AT)5	10
	39	mono	59435	59444	(A)10	10
	40	di	61060	61071	(TA)6	12
	41	mono	61288	61298	(A)11	11
	42	di	61365	61374	(TC)5	10
	43	tetra	61984	61995	(AATG)3	12
	44	mono	66391	66400	(T)10	10
	45	mono	66462	66471	(T)10	10
	46	di	67667	67676	(TA)5	10
	47	di	68140	68153	(AT)7	14
	48	mono	68693	68703	(T)11	11
	49	mono	70515	70524	(A)10	10
	50	mono	70770	70779	(T)10	10
	51	mono	71049	71058	(T)10	10
	52	mono	71542	71551	(A)10	10
	53	mono	71581	71594	(A)14	14
	54	mono	74250	74262	(T)13	13
	55	mono	75887	75896	(G)10	10
	56	tetra	82169	82180	(AATA)3	12
	57	di	89948	89957	(GA)5	10
	58	tetra	104682	104693	(GAAT)3	12
	59	penta	108574	108588	(CGAAA)3	15
	60	mono	113118	113127	(A)10	10
	61	tetra	114304	114319	(TTAA)4	16
	62	mono	114410	114420	(T)11	11
	63	mono	115533	115543	(A)11	11
	64	tetra	116347	116358	(AATA)3	12
	65	tetra	118434	118445	(TTGA)3	12
	66	mono	119510	119523	(T)14	14
	67	mono	121491	121501	(A)11	11
	68	tri	124255	124269	(ATT)5	15
	69	mono	127778	127787	(A)10	10
	70	penta	130853	130867	(TTTCG)3	15
	71	tetra	134747	134758	(CATT)3	12
	72	di	149484	149493	(TC)5	10
P. govanianum	1	tri	685	696	(CAG)4	12
	2	mono	2952	2962	(A)11	11
	3	mono	6000	6009	(T)10	10
	4	mono	7988	7997	(T)10	10
	5	mono	8242	8251	(T)10	10
	6	mono	8284	8294	(A)11	11
	7	di	9448	9461	(TA)7	14
	8	mono	13817	13826	(T)10	10
	9	di	14566	14575	(TA)5	10
	10	tri	15628	15639	(TTA)4	12
	11	mono	16384	16395	(T)12	12
	12	mono	18458	18467	(T)10	10
	13	mono	18564	18574	(T)11	11
	14	di	19943	19952	(AT)5	10
	15	mono	22619	22628	(A)10	10
	16	mono	23010	23020	(T)11	11
	17	mono	27278	27287	(A)10	10
	18	mono	27360	27372	(T)13	13
	19	mono	27775	27784	(A)10	10
	20	mono	28663	28672	(A)10	10
	21	tri	29865	29876	(ATA)4	12
	22	di	29911	29920	(TA)5	10
	23	mono	32097	32106	(T)10	10
	24	mono	35254	35263	(T)10	10
	25	mono	36105	36114	(A)10	10
	26	mono	42360	42371	(T)12	12
	27	mono	44202	44217	(A)16	16
	28	di	46456	46465	(AT)5	10
	29	mono	46923	46933	(A)11	11
	30	di	47003	47014	(AT)6	12
	31	mono	47785	47795	(T)11	11
	32	mono	52162	52172	(A)11	11
	33	di	55505	55514	(TA)5	10
	34	tetra	57396	57407	(ATTG)3	12
	35	di	57813	57822	(AT)5	10
	36	di	57825	57834	(AT)5	10
	37	di	61107	61118	(TA)6	12
	38	mono	61337	61347	(A)11	11
	39	di	61414	61423	(TC)5	10
	40	tetra	62033	62044	(AATG)3	12
	41	mono	67586	67595	(A)10	10
	42	di	67701	67710	(TA)5	10
	43	di	68152	68167	(AT)8	16
	44	tetra	68698	68709	(AATA)3	12
	45	mono	68725	68734	(T)10	10
	46	mono	70795	70805	(T)11	11
	47	mono	71075	71084	(T)10	10
	48	mono	71505	71514	(T)10	10
	49	mono	71606	71616	(A)11	11
	50	mono	74266	74279	(T)14	14
	51	mono	75090	75099	(A)10	10
	52	mono	75897	75906	(G)10	10
	53	tetra	82185	82196	(AATA)3	12
	54	mono	82670	82679	(T)10	10
	55	di	89960	89969	(GA)5	10
	56	mono	100405	100414	(T)10	10
	57	mono	103443	103452	(T)10	10
	58	tetra	104741	104752	(GAAT)3	12
	59	penta	108633	108647	(CGAAA)3	15
	60	mono	113733	113742	(T)10	10
	61	tetra	114373	114388	(TTAA)4	16
	62	mono	114479	114488	(T)10	10
	63	mono	115602	115612	(A)11	11
	64	tetra	116416	116427	(AATA)3	12
	65	tetra	118503	118514	(TTGA)3	12
	66	mono	119585	119598	(T)14	14
	67	tri	124258	124269	(ATT)4	12
	68	mono	127778	127787	(A)10	10
	69	penta	130700	130714	(TTTCG)3	15
	70	tetra	134593	134604	(CATT)3	12
	71	di	149333	149342	(TC)5	10
P. hookeri	1	mono	2861	2871	(A)11	11
	2	mono	3477	3486	(A)10	10
	3	mono	4449	4459	(A)11	11
	4	mono	5893	5902	(T)10	10
	5	mono	6682	6692	(A)11	11
	6	mono	7936	7945	(T)10	10
	7	mono	8190	8203	(T)14	14
	8	mono	8234	8245	(A)12	12
	9	tri	8936	8950	(TAA)5	15
	10	di	9447	9458	(TA)6	12
	11	di	9461	9470	(TA)5	10
	12	di	9491	9504	(TA)7	14
	13	mono	12362	12371	(T)10	10
	14	di	14860	14869	(TA)5	10
	15	tri	15921	15932	(TTA)4	12
	16	mono	16677	16686	(T)10	10
	17	mono	18746	18755	(T)10	10
	18	mono	18852	18862	(T)11	11
	19	di	20231	20240	(AT)5	10
	20	mono	22907	22918	(A)12	12
	21	mono	23300	23310	(T)11	11
	22	mono	27653	27664	(T)12	12
	23	mono	28067	28076	(A)10	10
	24	mono	28666	28675	(T)10	10
	25	mono	28943	28952	(A)10	10
	26	di	30188	30197	(TA)5	10
	27	mono	32826	32835	(T)10	10
	28	mono	35563	35572	(T)10	10
	29	mono	36399	36409	(A)11	11
	30	mono	42672	42683	(T)12	12
	31	mono	44513	44527	(A)15	15
	32	di	46757	46766	(AT)5	10
	33	mono	47231	47244	(A)14	14
	34	di	47310	47321	(AT)6	12
	35	mono	48092	48102	(T)11	11
	36	mono	52419	52428	(A)10	10
	37	di	55762	55771	(TA)5	10
	38	tetra	57607	57618	(ATTG)3	12
	39	di	58023	58032	(AT)5	10
	40	di	58035	58044	(AT)5	10
	41	mono	59689	59700	(A)12	12
	42	mono	61040	61050	(T)11	11
	43	mono	61721	61730	(A)10	10
	44	di	61797	61806	(TC)5	10
	45	tetra	62416	62427	(AATG)3	12
	46	di	68032	68041	(TA)5	10
	47	di	68483	68496	(AT)7	14
	48	mono	69036	69046	(T)11	11
	49	mono	71107	71116	(T)10	10
	50	mono	71387	71397	(T)11	11
	51	mono	71919	71928	(A)10	10
	52	mono	75397	75406	(A)10	10
	53	tetra	82484	82495	(AATA)3	12
	54	mono	82978	82989	(T)12	12
	55	mono	83181	83193	(T)13	13
	56	di	90307	90316	(GA)5	10
	57	tetra	105111	105122	(GAAT)3	12
	58	penta	109002	109016	(CGAAA)3	15
	59	mono	113671	113680	(A)10	10
	60	tetra	114723	114738	(TTAA)4	16
	61	mono	114829	114839	(T)11	11
	62	mono	115953	115963	(A)11	11
	63	tetra	116767	116778	(AATA)3	12
	64	tetra	118854	118865	(TTGA)3	12
	65	mono	125884	125894	(T)11	11
	66	mono	128303	128312	(A)10	10
	67	penta	131387	131401	(TTTCG)3	15
	68	tetra	135280	135291	(CATT)3	12
	69	di	150087	150096	(TC)5	10
P. humile1	1	tri	698	709	(CAG)4	12
	2	mono	2964	2974	(A)11	11
	3	mono	3574	3583	(A)10	10
	4	mono	4687	4696	(T)10	10
	5	mono	8248	8261	(T)14	14
	6	mono	8294	8303	(A)10	10
	7	di	9481	9492	(TA)6	12
	8	di	9513	9526	(TA)7	14
	9	mono	9997	10006	(T)10	10
	10	mono	10575	10584	(T)10	10
	11	di	14639	14648	(TA)5	10
	12	tri	15701	15712	(TTA)4	12
	13	mono	16457	16466	(T)10	10
	14	mono	18529	18538	(T)10	10
	15	mono	18635	18645	(T)11	11
	16	di	20014	20023	(AT)5	10
	17	mono	27346	27357	(A)12	12
	18	mono	27430	27442	(T)13	13
	19	mono	28450	28459	(T)10	10
	20	tri	29934	29945	(ATA)4	12
	21	di	29980	29989	(TA)5	10
	22	mono	31194	31203	(T)10	10
	23	mono	32167	32176	(T)10	10
	24	mono	35323	35332	(T)10	10
	25	mono	36174	36183	(A)10	10
	26	mono	42429	42441	(T)13	13
	27	mono	44273	44288	(A)16	16
	28	di	46532	46541	(AT)5	10
	29	mono	46999	47012	(A)14	14
	30	di	47082	47093	(AT)6	12
	31	mono	47864	47875	(T)12	12
	32	di	55591	55600	(TA)5	10
	33	tetra	57482	57493	(ATTG)3	12
	34	di	57899	57908	(AT)5	10
	35	di	57911	57920	(AT)5	10
	36	mono	59565	59574	(A)10	10
	37	di	61190	61201	(TA)6	12
	38	di	61495	61504	(TC)5	10
	39	tetra	62114	62125	(AATG)3	12
	40	mono	66511	66520	(T)10	10
	41	mono	66582	66591	(T)10	10
	42	di	67763	67772	(TA)5	10
	43	di	68215	68226	(AT)6	12
	44	mono	68757	68769	(T)13	13
	45	mono	70581	70590	(A)10	10
	46	mono	70836	70846	(T)11	11
	47	mono	71116	71127	(T)12	12
	48	mono	71649	71658	(A)10	10
	49	mono	74312	74324	(T)13	13
	50	mono	75942	75953	(G)12	12
	51	tetra	82226	82237	(AATA)3	12
	52	di	90028	90037	(GA)5	10
	53	tetra	104744	104755	(GAAT)3	12
	54	penta	108636	108650	(CGAAA)3	15
	55	mono	113181	113191	(A)11	11
	56	mono	113319	113328	(A)10	10
	57	tetra	114388	114403	(TTAA)4	16
	58	mono	114494	114506	(T)13	13
	59	mono	115620	115630	(A)11	11
	60	tetra	116434	116445	(AATA)3	12
	61	penta	118183	118197	(TATTG)3	15
	62	tetra	118526	118537	(TTGA)3	12
	63	mono	119602	119615	(T)14	14
	64	mono	121583	121592	(A)10	10
	65	tri	124346	124360	(ATT)5	15
	66	mono	127869	127878	(A)10	10
	67	penta	130929	130943	(TTTCG)3	15
	68	tetra	134823	134834	(CATT)3	12
	69	di	149542	149551	(TC)5	10
P. humile2	1	tri	685	696	(CAG)4	12
	2	mono	2951	2961	(A)11	11
	3	mono	3561	3570	(A)10	10
	4	mono	4674	4683	(T)10	10
	5	mono	8235	8248	(T)14	14
	6	mono	8281	8290	(A)10	10
	7	di	9468	9479	(TA)6	12
	8	di	9500	9513	(TA)7	14
	9	mono	9984	9993	(T)10	10
	10	mono	10562	10571	(T)10	10
	11	di	14626	14635	(TA)5	10
	12	tri	15688	15699	(TTA)4	12
	13	mono	16444	16453	(T)10	10
	14	mono	18516	18525	(T)10	10
	15	mono	18622	18632	(T)11	11
	16	di	20001	20010	(AT)5	10
	17	mono	27333	27344	(A)12	12
	18	mono	27417	27429	(T)13	13
	19	mono	28437	28446	(T)10	10
	20	tri	29921	29932	(ATA)4	12
	21	di	29967	29976	(TA)5	10
	22	mono	31181	31190	(T)10	10
	23	mono	32154	32163	(T)10	10
	24	mono	35310	35319	(T)10	10
	25	mono	36161	36170	(A)10	10
	26	mono	42416	42428	(T)13	13
	27	mono	44260	44275	(A)16	16
	28	di	46519	46528	(AT)5	10
	29	mono	46986	46999	(A)14	14
	30	di	47069	47080	(AT)6	12
	31	mono	47851	47862	(T)12	12
	32	di	55578	55587	(TA)5	10
	33	tetra	57469	57480	(ATTG)3	12
	34	di	57886	57895	(AT)5	10
	35	di	57898	57907	(AT)5	10
	36	mono	59552	59561	(A)10	10
	37	di	61177	61188	(TA)6	12
	38	di	61482	61491	(TC)5	10
	39	tetra	62101	62112	(AATG)3	12
	40	mono	66498	66507	(T)10	10
	41	mono	66569	66578	(T)10	10
	42	di	67750	67759	(TA)5	10
	43	di	68202	68213	(AT)6	12
	44	mono	68744	68756	(T)13	13
	45	mono	70568	70577	(A)10	10
	46	mono	70823	70833	(T)11	11
	47	mono	71103	71114	(T)12	12
	48	mono	71636	71645	(A)10	10
	49	mono	74299	74311	(T)13	13
	50	mono	75929	75939	(G)11	11
	51	tetra	82212	82223	(AATA)3	12
	52	di	90014	90023	(GA)5	10
	53	tetra	104730	104741	(GAAT)3	12
	54	penta	108622	108636	(CGAAA)3	15
	55	mono	113167	113177	(A)11	11
	56	mono	113305	113315	(A)11	11
	57	mono	113473	113482	(C)10	10
	58	tetra	114376	114391	(TTAA)4	16
	59	mono	114482	114494	(T)13	13
	60	mono	115608	115618	(A)11	11
	61	tetra	116422	116433	(AATA)3	12
	62	penta	118171	118185	(TATTG)3	15
	63	tetra	118514	118525	(TTGA)3	12
	64	mono	119590	119603	(T)14	14
	65	mono	121571	121580	(A)10	10
	66	tri	124334	124348	(ATT)5	15
	67	mono	127857	127866	(A)10	10
	68	penta	130917	130931	(TTTCG)3	15
	69	tetra	134811	134822	(CATT)3	12
	70	di	149530	149539	(TC)5	10
P. humile3	1	tri	594	605	(CAG)4	12
	2	mono	2861	2871	(A)11	11
	3	mono	3482	3491	(A)10	10
	4	mono	3700	3709	(A)10	10
	5	mono	4588	4599	(T)12	12
	6	mono	7889	7898	(T)10	10
	7	mono	8144	8153	(T)10	10
	8	mono	8186	8195	(A)10	10
	9	di	9375	9388	(TA)7	14
	10	di	9409	9422	(TA)7	14
	11	mono	9509	9519	(T)11	11
	12	mono	10472	10481	(T)10	10
	13	di	14536	14545	(TA)5	10
	14	tri	15598	15609	(TTA)4	12
	15	mono	16354	16363	(T)10	10
	16	mono	18429	18438	(T)10	10
	17	mono	18535	18545	(T)11	11
	18	di	19914	19923	(AT)5	10
	19	mono	22590	22599	(A)10	10
	20	mono	22981	22992	(T)12	12
	21	mono	27250	27260	(A)11	11
	22	mono	27333	27345	(T)13	13
	23	mono	28353	28362	(T)10	10
	24	mono	28636	28645	(A)10	10
	25	tri	29838	29849	(ATA)4	12
	26	di	29884	29893	(TA)5	10
	27	mono	32073	32082	(T)10	10
	28	mono	35229	35238	(T)10	10
	29	mono	36080	36089	(A)10	10
	30	mono	42335	42346	(T)12	12
	31	mono	44177	44192	(A)16	16
	32	mono	46652	46662	(A)11	11
	33	di	46732	46743	(AT)6	12
	34	mono	47514	47525	(T)12	12
	35	di	55240	55249	(TA)5	10
	36	tetra	57131	57142	(ATTG)3	12
	37	di	57548	57557	(AT)5	10
	38	di	57560	57569	(AT)5	10
	39	mono	59214	59224	(A)11	11
	40	di	60839	60850	(TA)6	12
	41	di	61143	61152	(TC)5	10
	42	tetra	61762	61773	(AATG)3	12
	43	mono	63467	63476	(A)10	10
	44	mono	66160	66169	(T)10	10
	45	mono	67305	67314	(A)10	10
	46	di	67443	67452	(TA)5	10
	47	di	67895	67906	(AT)6	12
	48	mono	68447	68457	(T)11	11
	49	mono	70523	70533	(T)11	11
	50	mono	70803	70812	(T)10	10
	51	mono	71296	71305	(A)10	10
	52	mono	71335	71345	(A)11	11
	53	mono	73995	74005	(T)11	11
	54	mono	75598	75608	(G)11	11
	55	tetra	81881	81892	(AATA)3	12
	56	di	89683	89692	(GA)5	10
	57	tetra	104411	104422	(GAAT)3	12
	58	penta	108303	108317	(CGAAA)3	15
	59	mono	112800	112809	(A)10	10
	60	mono	112937	112946	(A)10	10
	61	mono	113104	113113	(C)10	10
	62	tetra	113965	113980	(TTAA)4	16
	63	mono	114071	114083	(T)13	13
	64	mono	115197	115207	(A)11	11
	65	tetra	116011	116022	(AATA)3	12
	66	tetra	118098	118109	(TTGA)3	12
	67	mono	119174	119186	(T)13	13
	68	mono	121154	121164	(A)11	11
	69	tri	123911	123922	(AAT)4	12
	70	tri	123923	123934	(TAT)4	12
	71	mono	127441	127450	(A)10	10
	72	penta	130516	130530	(TTTCG)3	15
	73	tetra	134410	134421	(CATT)3	12
	74	di	149141	149150	(TC)5	10
P. humile4	1	tri	685	696	(CAG)4	12
	2	mono	2952	2962	(A)11	11
	3	mono	3573	3582	(A)10	10
	4	mono	3791	3800	(A)10	10
	5	mono	4679	4689	(T)11	11
	6	mono	7979	7989	(T)11	11
	7	mono	8235	8244	(T)10	10
	8	mono	8277	8286	(A)10	10
	9	di	9466	9479	(TA)7	14
	10	di	9500	9513	(TA)7	14
	11	mono	9600	9610	(T)11	11
	12	mono	10563	10572	(T)10	10
	13	di	14627	14636	(TA)5	10
	14	tri	15689	15700	(TTA)4	12
	15	mono	16445	16454	(T)10	10
	16	mono	18520	18529	(T)10	10
	17	mono	18626	18636	(T)11	11
	18	di	20005	20014	(AT)5	10
	19	mono	22681	22690	(A)10	10
	20	mono	23072	23082	(T)11	11
	21	mono	27340	27350	(A)11	11
	22	mono	27423	27435	(T)13	13
	23	mono	28443	28452	(T)10	10
	24	tri	29927	29938	(ATA)4	12
	25	di	29973	29982	(TA)5	10
	26	mono	31191	31200	(T)10	10
	27	mono	32163	32172	(T)10	10
	28	mono	35319	35328	(T)10	10
	29	mono	36170	36179	(A)10	10
	30	mono	42425	42436	(T)12	12
	31	mono	44267	44282	(A)16	16
	32	mono	46848	46858	(A)11	11
	33	di	46928	46939	(AT)6	12
	34	mono	47710	47721	(T)12	12
	35	di	55436	55445	(TA)5	10
	36	tetra	57327	57338	(ATTG)3	12
	37	di	57744	57753	(AT)5	10
	38	di	57756	57765	(AT)5	10
	39	mono	59410	59420	(A)11	11
	40	di	61035	61046	(TA)6	12
	41	di	61339	61348	(TC)5	10
	42	tetra	61958	61969	(AATG)3	12
	43	mono	63663	63672	(A)10	10
	44	mono	66356	66365	(T)10	10
	45	mono	67501	67510	(A)10	10
	46	di	67639	67648	(TA)5	10
	47	di	68091	68102	(AT)6	12
	48	mono	68643	68653	(T)11	11
	49	mono	70719	70728	(T)10	10
	50	mono	70998	71007	(T)10	10
	51	mono	71491	71500	(A)10	10
	52	mono	71530	71542	(A)13	13
	53	mono	74189	74199	(T)11	11
	54	mono	75792	75802	(G)11	11
	55	tetra	82075	82086	(AATA)3	12
	56	di	89877	89886	(GA)5	10
	57	tetra	104605	104616	(GAAT)3	12
	58	penta	108497	108511	(CGAAA)3	15
	59	mono	113042	113051	(A)10	10
	60	mono	113179	113188	(A)10	10
	61	mono	113346	113355	(C)10	10
	62	tetra	114226	114241	(TTAA)4	16
	63	mono	114332	114344	(T)13	13
	64	mono	115458	115468	(A)11	11
	65	tetra	116272	116283	(AATA)3	12
	66	tetra	118359	118370	(TTGA)3	12
	67	mono	119435	119447	(T)13	13
	68	mono	121415	121425	(A)11	11
	69	tri	124172	124183	(AAT)4	12
	70	tri	124184	124195	(TAT)4	12
	71	mono	127702	127711	(A)10	10
	72	penta	130777	130791	(TTTCG)3	15
	73	tetra	134671	134682	(CATT)3	12
	74	di	149402	149411	(TC)5	10
P. hunanense	1	tri	594	605	(CAG)4	12
	2	mono	2861	2871	(A)11	11
	3	mono	3482	3492	(A)11	11
	4	mono	3696	3706	(A)11	11
	5	mono	4456	4470	(A)15	15
	6	mono	4595	4607	(T)13	13
	7	mono	5910	5919	(T)10	10
	8	mono	7898	7909	(T)12	12
	9	mono	8154	8163	(T)10	10
	10	mono	8196	8205	(A)10	10
	11	mono	8355	8364	(T)10	10
	12	mono	8389	8400	(A)12	12
	13	di	9389	9404	(TA)8	16
	14	di	9425	9438	(TA)7	14
	15	mono	13822	13831	(T)10	10
	16	di	14571	14580	(TA)5	10
	17	tri	15633	15644	(TTA)4	12
	18	mono	16389	16398	(T)10	10
	19	mono	16478	16487	(T)10	10
	20	mono	18462	18471	(T)10	10
	21	mono	18568	18578	(T)11	11
	22	di	19947	19956	(AT)5	10
	23	mono	22623	22632	(A)10	10
	24	mono	23014	23025	(T)12	12
	25	mono	27364	27376	(T)13	13
	26	tri	29877	29888	(ATA)4	12
	27	di	29923	29932	(TA)5	10
	28	mono	32511	32520	(T)10	10
	29	mono	42311	42320	(T)10	10
	30	mono	44147	44161	(A)15	15
	31	di	46400	46409	(AT)5	10
	32	mono	46889	46899	(A)11	11
	33	di	46965	46976	(AT)6	12
	34	mono	47738	47747	(T)10	10
	35	di	55463	55472	(TA)5	10
	36	tetra	57354	57365	(ATTG)3	12
	37	di	57771	57780	(AT)5	10
	38	di	57783	57792	(AT)5	10
	39	di	61259	61270	(TA)6	12
	40	mono	61489	61498	(A)10	10
	41	di	61565	61574	(TC)5	10
	42	tetra	62184	62195	(AATG)3	12
	43	penta	64122	64136	(ATATT)3	15
	44	mono	66659	66668	(T)10	10
	45	di	67860	67869	(TA)5	10
	46	di	68312	68325	(AT)7	14
	47	mono	68865	68877	(T)13	13
	48	mono	70684	70695	(A)12	12
	49	mono	71750	71761	(A)12	12
	50	mono	74411	74420	(T)10	10
	51	mono	82269	82278	(T)10	10
	52	tetra	82321	82332	(AATA)3	12
	53	mono	82806	82815	(T)10	10
	54	mono	83012	83021	(T)10	10
	55	di	90141	90150	(GA)5	10
	56	tetra	104915	104926	(GAAT)3	12
	57	penta	108800	108814	(CGAAA)3	15
	58	mono	113475	113484	(A)10	10
	59	mono	114226	114236	(T)11	11
	60	tetra	114523	114538	(TTAA)4	16
	61	mono	115751	115761	(A)11	11
	62	tetra	116565	116576	(AATA)3	12
	63	tetra	118624	118635	(TTGA)3	12
	64	mono	119700	119712	(T)13	13
	65	mono	121685	121694	(A)10	10
	66	mono	124491	124502	(A)12	12
	67	mono	127976	127985	(A)10	10
	68	penta	131054	131068	(TTTCG)3	15
	69	tetra	134941	134952	(CATT)3	12
	70	di	149718	149727	(TC)5	10
P. inflatum1	1	tri	594	605	(CAG)4	12
	2	mono	2861	2871	(A)11	11
	3	mono	4583	4596	(T)14	14
	4	mono	7899	7908	(T)10	10
	5	mono	8153	8165	(T)13	13
	6	mono	8196	8208	(A)13	13
	7	di	9397	9408	(TA)6	12
	8	di	9429	9442	(TA)7	14
	9	mono	10490	10499	(T)10	10
	10	di	14549	14558	(TA)5	10
	11	tri	15611	15622	(TTA)4	12
	12	mono	16367	16377	(T)11	11
	13	mono	16457	16466	(T)10	10
	14	mono	18441	18450	(T)10	10
	15	mono	18547	18557	(T)11	11
	16	di	19926	19935	(AT)5	10
	17	mono	22602	22611	(A)10	10
	18	mono	22993	23002	(T)10	10
	19	mono	27261	27270	(A)10	10
	20	mono	27343	27355	(T)13	13
	21	mono	27758	27767	(A)10	10
	22	mono	28646	28655	(A)10	10
	23	tri	29854	29865	(ATA)4	12
	24	di	29900	29911	(TA)6	12
	25	mono	31116	31125	(T)10	10
	26	mono	35244	35253	(T)10	10
	27	mono	36095	36104	(A)10	10
	28	mono	42350	42366	(T)17	17
	29	mono	44197	44211	(A)15	15
	30	di	46450	46459	(AT)5	10
	31	mono	46975	46985	(A)11	11
	32	di	47055	47066	(AT)6	12
	33	mono	47837	47847	(T)11	11
	34	di	55554	55563	(TA)5	10
	35	tetra	57445	57456	(ATTG)3	12
	36	di	57862	57871	(AT)5	10
	37	di	57874	57883	(AT)5	10
	38	di	61151	61162	(TA)6	12
	39	di	61456	61465	(TC)5	10
	40	tetra	62075	62086	(AATG)3	12
	41	mono	67628	67637	(A)10	10
	42	di	67743	67752	(TA)5	10
	43	mono	67836	67845	(T)10	10
	44	di	68196	68207	(AT)6	12
	45	mono	68747	68758	(T)12	12
	46	mono	70824	70835	(T)12	12
	47	mono	71105	71114	(T)10	10
	48	mono	71535	71544	(T)10	10
	49	mono	71637	71647	(A)11	11
	50	mono	74302	74311	(T)10	10
	51	mono	75927	75937	(G)11	11
	52	tetra	82211	82222	(AATA)3	12
	53	mono	82900	82910	(T)11	11
	54	di	90038	90047	(GA)5	10
	55	tetra	104539	104550	(GAAT)3	12
	56	penta	108431	108445	(CGAAA)3	15
	57	mono	112969	112978	(A)10	10
	58	tetra	114155	114170	(TTAA)4	16
	59	mono	114261	114273	(T)13	13
	60	mono	115387	115397	(A)11	11
	61	tetra	116201	116212	(AATA)3	12
	62	tetra	118288	118299	(TTGA)3	12
	63	mono	119365	119376	(T)12	12
	64	mono	121344	121353	(A)10	10
	65	tri	124107	124118	(ATT)4	12
	66	mono	127627	127636	(A)10	10
	67	penta	130702	130716	(TTTCG)3	15
	68	tetra	134596	134607	(CATT)3	12
	69	di	149100	149109	(TC)5	10
P. inflatum2	1	tri	685	696	(CAG)4	12
	2	mono	2952	2962	(A)11	11
	3	mono	4674	4687	(T)14	14
	4	mono	7990	7999	(T)10	10
	5	mono	8244	8256	(T)13	13
	6	mono	8287	8299	(A)13	13
	7	di	9488	9499	(TA)6	12
	8	di	9520	9533	(TA)7	14
	9	mono	10581	10590	(T)10	10
	10	di	14640	14649	(TA)5	10
	11	tri	15702	15713	(TTA)4	12
	12	mono	16458	16468	(T)11	11
	13	mono	16548	16557	(T)10	10
	14	mono	18532	18541	(T)10	10
	15	mono	18638	18648	(T)11	11
	16	di	20017	20026	(AT)5	10
	17	mono	22693	22702	(A)10	10
	18	mono	23084	23093	(T)10	10
	19	mono	27352	27361	(A)10	10
	20	mono	27434	27446	(T)13	13
	21	mono	27849	27858	(A)10	10
	22	mono	28737	28746	(A)10	10
	23	tri	29945	29956	(ATA)4	12
	24	di	29991	30002	(TA)6	12
	25	mono	31207	31216	(T)10	10
	26	mono	35335	35344	(T)10	10
	27	mono	36186	36195	(A)10	10
	28	mono	42441	42457	(T)17	17
	29	mono	44288	44302	(A)15	15
	30	di	46541	46550	(AT)5	10
	31	mono	47008	47018	(A)11	11
	32	di	47088	47099	(AT)6	12
	33	mono	47870	47880	(T)11	11
	34	di	55587	55596	(TA)5	10
	35	tetra	57478	57489	(ATTG)3	12
	36	di	57895	57904	(AT)5	10
	37	di	57907	57916	(AT)5	10
	38	di	61184	61195	(TA)6	12
	39	di	61489	61498	(TC)5	10
	40	tetra	62108	62119	(AATG)3	12
	41	mono	67661	67670	(A)10	10
	42	di	67776	67785	(TA)5	10
	43	mono	67869	67878	(T)10	10
	44	di	68229	68240	(AT)6	12
	45	mono	68780	68791	(T)12	12
	46	mono	70857	70868	(T)12	12
	47	mono	71138	71147	(T)10	10
	48	mono	71568	71577	(T)10	10
	49	mono	71670	71680	(A)11	11
	50	mono	74335	74344	(T)10	10
	51	mono	75960	75970	(G)11	11
	52	tetra	82244	82255	(AATA)3	12
	53	mono	82933	82943	(T)11	11
	54	di	90047	90056	(GA)5	10
	55	tetra	104548	104559	(GAAT)3	12
	56	penta	108440	108454	(CGAAA)3	15
	57	mono	112985	112994	(A)10	10
	58	tetra	114171	114186	(TTAA)4	16
	59	mono	114277	114289	(T)13	13
	60	mono	115403	115413	(A)11	11
	61	tetra	116217	116228	(AATA)3	12
	62	tetra	118304	118315	(TTGA)3	12
	63	mono	119381	119392	(T)12	12
	64	mono	121360	121369	(A)10	10
	65	tri	124123	124134	(ATT)4	12
	66	mono	127643	127652	(A)10	10
	67	penta	130718	130732	(TTTCG)3	15
	68	tetra	134612	134623	(CATT)3	12
	69	di	149116	149125	(TC)5	10
P. inflatum3	1	tri	594	605	(CAG)4	12
	2	mono	2861	2871	(A)11	11
	3	mono	4583	4596	(T)14	14
	4	mono	7899	7908	(T)10	10
	5	mono	8153	8165	(T)13	13
	6	mono	8196	8209	(A)14	14
	7	di	9398	9409	(TA)6	12
	8	di	9430	9443	(TA)7	14
	9	mono	10491	10500	(T)10	10
	10	di	14550	14559	(TA)5	10
	11	tri	15612	15623	(TTA)4	12
	12	mono	16368	16378	(T)11	11
	13	mono	16458	16467	(T)10	10
	14	mono	18442	18451	(T)10	10
	15	mono	18548	18558	(T)11	11
	16	di	19927	19936	(AT)5	10
	17	mono	22603	22612	(A)10	10
	18	mono	22994	23005	(T)12	12
	19	mono	27264	27273	(A)10	10
	20	mono	27346	27358	(T)13	13
	21	mono	27761	27770	(A)10	10
	22	mono	28649	28658	(A)10	10
	23	tri	29857	29868	(ATA)4	12
	24	di	29903	29914	(TA)6	12
	25	mono	31119	31128	(T)10	10
	26	mono	32092	32101	(T)10	10
	27	mono	35248	35257	(T)10	10
	28	mono	36099	36108	(A)10	10
	29	mono	42354	42368	(T)15	15
	30	mono	44198	44208	(A)11	11
	31	di	46447	46456	(AT)5	10
	32	mono	46914	46924	(A)11	11
	33	di	46994	47005	(AT)6	12
	34	mono	47776	47786	(T)11	11
	35	di	55493	55502	(TA)5	10
	36	tetra	57384	57395	(ATTG)3	12
	37	di	57801	57810	(AT)5	10
	38	di	57813	57822	(AT)5	10
	39	di	61090	61101	(TA)6	12
	40	mono	61320	61329	(A)10	10
	41	di	61396	61405	(TC)5	10
	42	tetra	62015	62026	(AATG)3	12
	43	mono	67568	67577	(A)10	10
	44	di	67683	67692	(TA)5	10
	45	mono	67776	67785	(T)10	10
	46	di	68136	68147	(AT)6	12
	47	mono	68687	68698	(T)12	12
	48	mono	70764	70774	(T)11	11
	49	mono	71044	71053	(T)10	10
	50	mono	71474	71483	(T)10	10
	51	mono	71576	71586	(A)11	11
	52	mono	74241	74250	(T)10	10
	53	mono	75866	75876	(G)11	11
	54	tetra	82151	82162	(AATA)3	12
	55	mono	82840	82850	(T)11	11
	56	di	89954	89963	(GA)5	10
	57	tetra	104455	104466	(GAAT)3	12
	58	penta	108347	108361	(CGAAA)3	15
	59	mono	112892	112901	(A)10	10
	60	tetra	114078	114093	(TTAA)4	16
	61	mono	114184	114196	(T)13	13
	62	mono	115311	115321	(A)11	11
	63	tetra	116125	116136	(AATA)3	12
	64	tetra	118212	118223	(TTGA)3	12
	65	mono	119289	119300	(T)12	12
	66	mono	121268	121277	(A)10	10
	67	tri	124031	124042	(ATT)4	12
	68	mono	127551	127560	(A)10	10
	69	penta	130626	130640	(TTTCG)3	15
	70	tetra	134520	134531	(CATT)3	12
	71	di	149024	149033	(TC)5	10
P. involucratum1	1	tri	685	696	(CAG)4	12
	2	mono	2952	2962	(A)11	11
	3	mono	3573	3583	(A)11	11
	4	mono	4676	4686	(T)11	11
	5	mono	7977	7987	(T)11	11
	6	mono	8233	8242	(T)10	10
	7	mono	8275	8285	(A)11	11
	8	di	9464	9475	(TA)6	12
	9	di	9496	9509	(TA)7	14
	10	mono	9596	9606	(T)11	11
	11	mono	10559	10568	(T)10	10
	12	di	14623	14632	(TA)5	10
	13	tri	15685	15696	(TTA)4	12
	14	mono	16441	16450	(T)10	10
	15	mono	16530	16539	(T)10	10
	16	mono	18514	18523	(T)10	10
	17	mono	18620	18630	(T)11	11
	18	di	19999	20008	(AT)5	10
	19	mono	22675	22684	(A)10	10
	20	mono	23066	23075	(T)10	10
	21	mono	27333	27343	(A)11	11
	22	mono	27416	27428	(T)13	13
	23	mono	28717	28726	(A)10	10
	24	tri	29919	29930	(ATA)4	12
	25	di	29965	29974	(TA)5	10
	26	mono	31179	31188	(T)10	10
	27	mono	32152	32161	(T)10	10
	28	mono	35308	35317	(T)10	10
	29	mono	36159	36168	(A)10	10
	30	mono	42414	42427	(T)14	14
	31	mono	44258	44274	(A)17	17
	32	di	46513	46522	(AT)5	10
	33	mono	46987	46997	(A)11	11
	34	di	47067	47078	(AT)6	12
	35	mono	47849	47859	(T)11	11
	36	mono	55208	55217	(T)10	10
	37	di	55575	55584	(TA)5	10
	38	tetra	57466	57477	(ATTG)3	12
	39	di	57883	57892	(AT)5	10
	40	di	57895	57904	(AT)5	10
	41	mono	59549	59559	(A)11	11
	42	di	61174	61185	(TA)6	12
	43	di	61480	61489	(TC)5	10
	44	tetra	62099	62110	(AATG)3	12
	45	mono	66497	66507	(T)11	11
	46	mono	67644	67653	(A)10	10
	47	di	67782	67791	(TA)5	10
	48	di	68234	68245	(AT)6	12
	49	mono	68785	68797	(T)13	13
	50	mono	70609	70620	(A)12	12
	51	mono	70866	70877	(T)12	12
	52	mono	71677	71689	(A)13	13
	53	mono	74339	74353	(T)15	15
	54	mono	75971	75981	(G)11	11
	55	tetra	82254	82265	(AATA)3	12
	56	mono	82739	82748	(T)10	10
	57	di	90057	90066	(GA)5	10
	58	tetra	104791	104802	(GAAT)3	12
	59	penta	108683	108697	(CGAAA)3	15
	60	mono	113228	113237	(A)10	10
	61	mono	113365	113376	(A)12	12
	62	tetra	114412	114427	(TTAA)4	16
	63	mono	114518	114529	(T)12	12
	64	mono	115643	115653	(A)11	11
	65	tetra	116457	116468	(AATA)3	12
	66	tetra	118544	118555	(TTGA)3	12
	67	mono	119620	119629	(T)10	10
	68	mono	121597	121606	(A)10	10
	69	tri	124360	124374	(ATT)5	15
	70	mono	127883	127892	(A)10	10
	71	penta	130958	130972	(TTTCG)3	15
	72	tetra	134852	134863	(CATT)3	12
	73	di	149589	149598	(TC)5	10
P. involucratum2	1	tri	594	605	(CAG)4	12
	2	mono	2861	2871	(A)11	11
	3	mono	3482	3492	(A)11	11
	4	mono	4585	4596	(T)12	12
	5	mono	7887	7896	(T)10	10
	6	mono	8142	8151	(T)10	10
	7	mono	8184	8195	(A)12	12
	8	di	9374	9385	(TA)6	12
	9	di	9406	9419	(TA)7	14
	10	mono	9506	9517	(T)12	12
	11	mono	10470	10479	(T)10	10
	12	di	14534	14543	(TA)5	10
	13	tri	15596	15607	(TTA)4	12
	14	mono	16352	16361	(T)10	10
	15	mono	16441	16450	(T)10	10
	16	mono	18425	18434	(T)10	10
	17	mono	18531	18541	(T)11	11
	18	di	19910	19919	(AT)5	10
	19	mono	22586	22595	(A)10	10
	20	mono	22977	22986	(T)10	10
	21	mono	27244	27254	(A)11	11
	22	mono	27327	27339	(T)13	13
	23	mono	28628	28637	(A)10	10
	24	tri	29830	29841	(ATA)4	12
	25	di	29876	29885	(TA)5	10
	26	mono	31090	31099	(T)10	10
	27	mono	32063	32072	(T)10	10
	28	mono	35219	35228	(T)10	10
	29	mono	36070	36079	(A)10	10
	30	mono	42325	42338	(T)14	14
	31	mono	44169	44185	(A)17	17
	32	di	46424	46433	(AT)5	10
	33	mono	46936	46946	(A)11	11
	34	di	47016	47027	(AT)6	12
	35	mono	47798	47808	(T)11	11
	36	mono	55157	55166	(T)10	10
	37	di	55524	55533	(TA)5	10
	38	tetra	57415	57426	(ATTG)3	12
	39	di	57832	57841	(AT)5	10
	40	di	57844	57853	(AT)5	10
	41	mono	59498	59508	(A)11	11
	42	di	61123	61134	(TA)6	12
	43	di	61428	61437	(TC)5	10
	44	tetra	62047	62058	(AATG)3	12
	45	mono	66445	66455	(T)11	11
	46	mono	67592	67601	(A)10	10
	47	di	67730	67739	(TA)5	10
	48	mono	67823	67832	(T)10	10
	49	di	68183	68194	(AT)6	12
	50	mono	68734	68746	(T)13	13
	51	mono	70558	70568	(A)11	11
	52	mono	70814	70824	(T)11	11
	53	mono	71094	71104	(T)11	11
	54	mono	71626	71639	(A)14	14
	55	mono	74289	74304	(T)16	16
	56	mono	75922	75931	(G)10	10
	57	tetra	82204	82215	(AATA)3	12
	58	mono	82689	82698	(T)10	10
	59	di	90031	90040	(GA)5	10
	60	tetra	104765	104776	(GAAT)3	12
	61	penta	108657	108671	(CGAAA)3	15
	62	mono	113202	113211	(A)10	10
	63	mono	113339	113352	(A)14	14
	64	tetra	114388	114403	(TTAA)4	16
	65	mono	114494	114504	(T)11	11
	66	mono	115618	115628	(A)11	11
	67	tetra	116432	116443	(AATA)3	12
	68	tetra	118519	118530	(TTGA)3	12
	69	mono	119595	119606	(T)12	12
	70	mono	121574	121583	(A)10	10
	71	tri	124337	124351	(ATT)5	15
	72	mono	127860	127869	(A)10	10
	73	penta	130935	130949	(TTTCG)3	15
	74	tetra	134829	134840	(CATT)3	12
	75	di	149566	149575	(TC)5	10
P. involucratum3	1	tri	594	605	(CAG)4	12
	2	mono	2861	2871	(A)11	11
	3	mono	3482	3491	(A)10	10
	4	mono	4584	4595	(T)12	12
	5	mono	8139	8148	(T)10	10
	6	mono	8181	8192	(A)12	12
	7	di	9371	9382	(TA)6	12
	8	di	9403	9414	(TA)6	12
	9	mono	9501	9511	(T)11	11
	10	mono	10464	10473	(T)10	10
	11	di	14528	14537	(TA)5	10
	12	tri	15590	15601	(TTA)4	12
	13	mono	16346	16355	(T)10	10
	14	mono	16435	16444	(T)10	10
	15	mono	18419	18428	(T)10	10
	16	mono	18525	18535	(T)11	11
	17	di	19904	19913	(AT)5	10
	18	mono	22580	22589	(A)10	10
	19	mono	22971	22980	(T)10	10
	20	mono	27238	27248	(A)11	11
	21	mono	27321	27333	(T)13	13
	22	tri	29824	29835	(ATA)4	12
	23	di	29870	29879	(TA)5	10
	24	mono	31084	31093	(T)10	10
	25	mono	32057	32066	(T)10	10
	26	mono	35213	35222	(T)10	10
	27	mono	36064	36073	(A)10	10
	28	mono	42319	42333	(T)15	15
	29	mono	44164	44180	(A)17	17
	30	di	46419	46428	(AT)5	10
	31	mono	46893	46904	(A)12	12
	32	di	46974	46985	(AT)6	12
	33	mono	47756	47766	(T)11	11
	34	mono	55115	55124	(T)10	10
	35	di	55482	55491	(TA)5	10
	36	tetra	57373	57384	(ATTG)3	12
	37	di	57790	57799	(AT)5	10
	38	di	57802	57811	(AT)5	10
	39	mono	59456	59466	(A)11	11
	40	di	61081	61092	(TA)6	12
	41	di	61386	61395	(TC)5	10
	42	tetra	62005	62016	(AATG)3	12
	43	mono	66403	66413	(T)11	11
	44	mono	67550	67559	(A)10	10
	45	di	67688	67697	(TA)5	10
	46	mono	67781	67790	(T)10	10
	47	di	68141	68152	(AT)6	12
	48	mono	68692	68702	(T)11	11
	49	mono	70514	70524	(A)11	11
	50	mono	70770	70779	(T)10	10
	51	mono	71049	71058	(T)10	10
	52	mono	71580	71593	(A)14	14
	53	mono	74243	74258	(T)16	16
	54	mono	75876	75885	(G)10	10
	55	tetra	82158	82169	(AATA)3	12
	56	mono	82643	82653	(T)11	11
	57	di	89962	89971	(GA)5	10
	58	tetra	104696	104707	(GAAT)3	12
	59	penta	108588	108602	(CGAAA)3	15
	60	mono	113133	113142	(A)10	10
	61	mono	113270	113280	(A)11	11
	62	tetra	114316	114331	(TTAA)4	16
	63	mono	114422	114434	(T)13	13
	64	mono	115548	115558	(A)11	11
	65	tetra	116362	116373	(AATA)3	12
	66	tetra	118449	118460	(TTGA)3	12
	67	mono	119525	119537	(T)13	13
	68	mono	121505	121514	(A)10	10
	69	tri	124268	124279	(ATT)4	12
	70	mono	127788	127797	(A)10	10
	71	penta	130863	130877	(TTTCG)3	15
	72	tetra	134757	134768	(CATT)3	12
	73	di	149494	149503	(TC)5	10
P. kingianum	1	tri	594	605	(CAG)4	12
	2	mono	2861	2871	(A)11	11
	3	mono	3477	3486	(A)10	10
	4	mono	7887	7897	(T)11	11
	5	mono	8142	8154	(T)13	13
	6	mono	8188	8198	(A)11	11
	7	mono	8391	8400	(A)10	10
	8	tri	8431	8442	(TAA)4	12
	9	tri	8889	8903	(TAA)5	15
	10	di	9427	9444	(TA)9	18
	11	di	9465	9480	(TA)8	16
	12	mono	13848	13858	(T)11	11
	13	mono	14511	14520	(A)10	10
	14	di	14845	14854	(TA)5	10
	15	tri	15906	15917	(TTA)4	12
	16	mono	16662	16671	(T)10	10
	17	mono	18733	18742	(T)10	10
	18	mono	18839	18849	(T)11	11
	19	di	20218	20227	(AT)5	10
	20	mono	22894	22906	(A)13	13
	21	mono	23288	23298	(T)11	11
	22	mono	27641	27652	(T)12	12
	23	mono	28055	28065	(A)11	11
	24	mono	28955	28965	(A)11	11
	25	di	30201	30210	(TA)5	10
	26	mono	31440	31449	(T)10	10
	27	mono	32413	32422	(T)10	10
	28	mono	32842	32851	(T)10	10
	29	mono	35579	35588	(T)10	10
	30	mono	36416	36425	(A)10	10
	31	mono	44446	44460	(A)15	15
	32	di	46699	46708	(AT)5	10
	33	mono	47173	47188	(A)16	16
	34	di	47254	47265	(AT)6	12
	35	mono	48036	48045	(T)10	10
	36	mono	52364	52373	(A)10	10
	37	di	55707	55716	(TA)5	10
	38	tetra	57599	57610	(ATTG)3	12
	39	di	58016	58025	(AT)5	10
	40	di	58028	58037	(AT)5	10
	41	mono	59682	59693	(A)12	12
	42	di	61497	61506	(TA)5	10
	43	di	61800	61809	(TC)5	10
	44	tetra	62419	62430	(AATG)3	12
	45	tetra	65962	65973	(ATTG)3	12
	46	mono	66904	66913	(T)10	10
	47	mono	67974	67983	(A)10	10
	48	di	68089	68098	(TA)5	10
	49	di	68540	68551	(AT)6	12
	50	mono	69091	69101	(T)11	11
	51	mono	71161	71171	(T)11	11
	52	mono	71441	71450	(T)10	10
	53	mono	71936	71946	(A)11	11
	54	mono	75402	75411	(A)10	10
	55	tetra	82502	82513	(AATA)3	12
	56	mono	82991	83002	(T)12	12
	57	di	90279	90288	(GA)5	10
	58	mono	100698	100707	(T)10	10
	59	tetra	105031	105042	(GAAT)3	12
	60	penta	108922	108936	(CGAAA)3	15
	61	mono	113770	113779	(C)10	10
	62	tetra	114634	114649	(TTAA)4	16
	63	tetra	114734	114745	(TATT)3	12
	64	mono	114744	114756	(T)13	13
	65	mono	115870	115880	(A)11	11
	66	tetra	116684	116695	(AATA)3	12
	67	tetra	118771	118782	(TTGA)3	12
	68	mono	119853	119862	(T)10	10
	69	mono	121835	121845	(A)11	11
	70	tri	124596	124607	(ATT)4	12
	71	mono	125793	125803	(T)11	11
	72	mono	128218	128227	(A)10	10
	73	penta	131302	131316	(TTTCG)3	15
	74	tetra	135195	135206	(CATT)3	12
	75	mono	139531	139540	(A)10	10
	76	di	149950	149959	(TC)5	10
P. oppositifolium	1	tri	681	692	(CAG)4	12
	2	mono	2948	2958	(A)11	11
	3	mono	3564	3573	(A)10	10
	4	mono	4535	4544	(A)10	10
	5	mono	4917	4927	(C)11	11
	6	mono	8025	8035	(T)11	11
	7	mono	8280	8291	(T)12	12
	8	mono	8322	8332	(A)11	11
	9	tri	9017	9031	(TAA)5	15
	10	di	9489	9534	(TA)23	46
	11	di	9544	9557	(TA)7	14
	12	di	9561	9578	(TA)9	18
	13	mono	10033	10042	(T)10	10
	14	mono	12422	12432	(T)11	11
	15	mono	13914	13926	(T)13	13
	16	mono	14581	14590	(A)10	10
	17	di	14922	14931	(TA)5	10
	18	tri	15983	15994	(TTA)4	12
	19	mono	16739	16749	(T)11	11
	20	mono	18811	18820	(T)10	10
	21	mono	18917	18927	(T)11	11
	22	di	20296	20305	(AT)5	10
	23	mono	22949	22958	(T)10	10
	24	mono	22971	22980	(A)10	10
	25	mono	27713	27725	(T)13	13
	26	mono	28128	28137	(A)10	10
	27	mono	28750	28759	(T)10	10
	28	mono	29033	29044	(A)12	12
	29	di	30278	30287	(TA)5	10
	30	mono	32472	32481	(T)10	10
	31	mono	36487	36496	(A)10	10
	32	mono	36882	36894	(A)13	13
	33	mono	42744	42753	(T)10	10
	34	mono	44583	44598	(A)16	16
	35	di	46711	46720	(AT)5	10
	36	mono	47048	47060	(A)13	13
	37	di	47126	47137	(AT)6	12
	38	mono	47907	47916	(T)10	10
	39	di	55573	55582	(TA)5	10
	40	tetra	57464	57475	(ATTG)3	12
	41	di	57888	57897	(AT)5	10
	42	di	57900	57909	(AT)5	10
	43	mono	60909	60919	(T)11	11
	44	di	61392	61401	(TA)5	10
	45	di	61694	61703	(TC)5	10
	46	tetra	62313	62324	(AATG)3	12
	47	mono	66797	66806	(T)10	10
	48	mono	67858	67867	(A)10	10
	49	di	67973	67982	(TA)5	10
	50	di	68424	68433	(AT)5	10
	51	mono	68973	68983	(T)11	11
	52	mono	71043	71053	(T)11	11
	53	mono	71323	71332	(T)10	10
	54	mono	71817	71826	(A)10	10
	55	mono	71856	71865	(A)10	10
	56	mono	75340	75349	(A)10	10
	57	mono	82388	82397	(T)10	10
	58	tetra	82440	82451	(AATA)3	12
	59	mono	82934	82944	(T)11	11
	60	mono	83141	83151	(T)11	11
	61	di	90268	90277	(GA)5	10
	62	mono	100699	100708	(T)10	10
	63	mono	103737	103746	(T)10	10
	64	tetra	105027	105038	(GAAT)3	12
	65	penta	108917	108931	(CGAAA)3	15
	66	mono	113268	113277	(A)10	10
	67	mono	113565	113574	(A)10	10
	68	mono	113731	113740	(C)10	10
	69	tetra	114618	114633	(TTAA)4	16
	70	mono	114724	114734	(T)11	11
	71	mono	115848	115858	(A)11	11
	72	tetra	116662	116673	(AATA)3	12
	73	tetra	118764	118775	(TTGA)3	12
	74	mono	119846	119855	(T)10	10
	75	mono	121834	121843	(A)10	10
	76	mono	125791	125801	(T)11	11
	77	mono	127692	127703	(T)12	12
	78	mono	128216	128225	(A)10	10
	79	penta	131300	131314	(TTTCG)3	15
	80	tetra	135192	135203	(CATT)3	12
	81	di	149955	149964	(TC)5	10
P. sibiricum1	1	tri	684	695	(CAG)4	12
	2	mono	2951	2961	(A)11	11
	3	mono	3561	3577	(A)17	17
	4	mono	4667	4676	(T)10	10
	5	mono	5985	5994	(T)10	10
	6	mono	6721	6730	(T)10	10
	7	mono	8217	8229	(T)13	13
	8	mono	8260	8271	(A)12	12
	9	di	9418	9431	(TA)7	14
	10	di	9452	9465	(TA)7	14
	11	mono	9929	9938	(T)10	10
	12	mono	10507	10517	(T)11	11
	13	mono	13827	13837	(T)11	11
	14	tri	15636	15647	(TTA)4	12
	15	mono	16392	16402	(T)11	11
	16	mono	18465	18474	(T)10	10
	17	mono	18571	18581	(T)11	11
	18	di	19953	19962	(AT)5	10
	19	mono	22629	22638	(A)10	10
	20	mono	23020	23029	(T)10	10
	21	mono	27371	27380	(T)10	10
	22	mono	27783	27792	(A)10	10
	23	tri	29890	29901	(ATA)4	12
	24	di	29936	29945	(TA)5	10
	25	mono	31150	31159	(T)10	10
	26	mono	32551	32560	(T)10	10
	27	mono	35282	35295	(T)14	14
	28	mono	36132	36142	(A)11	11
	29	mono	42389	42399	(T)11	11
	30	mono	44230	44243	(A)14	14
	31	di	46483	46492	(AT)5	10
	32	di	46500	46509	(AT)5	10
	33	mono	46982	46995	(A)14	14
	34	di	47061	47072	(AT)6	12
	35	di	55575	55584	(TA)5	10
	36	tetra	57466	57477	(ATTG)3	12
	37	mono	57499	57508	(T)10	10
	38	di	57884	57893	(AT)5	10
	39	di	57896	57905	(AT)5	10
	40	di	61380	61389	(TA)5	10
	41	di	61684	61693	(TC)5	10
	42	tetra	62303	62314	(AATG)3	12
	43	di	67952	67961	(TA)5	10
	44	di	68403	68418	(AT)8	16
	45	mono	68958	68972	(T)15	15
	46	mono	70779	70791	(A)13	13
	47	mono	71039	71048	(T)10	10
	48	mono	71318	71329	(T)12	12
	49	mono	71814	71826	(A)13	13
	50	mono	71856	71867	(A)12	12
	51	mono	74517	74526	(T)10	10
	52	mono	75989	75998	(T)10	10
	53	tetra	81668	81679	(AAAT)3	12
	54	tetra	82436	82447	(AATA)3	12
	55	mono	82921	82931	(T)11	11
	56	di	90253	90262	(GA)5	10
	57	tetra	104999	105010	(GAAT)3	12
[truncated: 579 more rows]
