# Supplementary material for: Plastome Sequences Uncover the Korean Endemic Species Polygonatum grandicaule (Asparagaceae) as Part of the P. odoratum Complex
Source: Genes (Basel). 2025 Mar 29;16(4):398. doi: 10.3390/genes16040398 (PMC12027285; doi:10.3390/genes16040398)
Supplement: Supplementary file 1 [file genes-16-00398-s001.zip › TableS6.xlsx]

## Sheet: falcatum
Table S6. The feature of long repeats in the complete plastomes of Polygonatum
P. falcatum
Size1 (bp)	Repeat Start 1	Type	Size2 (bp)	Repeat Start 2	Distance between the repeats	E-value
71	37907	F	71	40131	-3	1.86e-27
67	37915	F	67	40139	-3	3.99e-25
52	29224	P	52	29224	0	3.31e-22
40	8426	F	40	8446	0	5.56e-15
41	88632	F	41	88656	-1	1.71e-13
41	88632	P	41	149410	-1	1.71e-13
41	88656	P	41	149434	-1	1.71e-13
41	149410	F	41	149434	-1	1.71e-13
39	66657	P	39	66657	-1	2.6e-12
41	37947	F	41	40171	-2	1.03e-11
39	42863	F	39	98405	-2	1.48e-10
39	42863	P	39	139663	-2	1.48e-10
32	46769	P	32	46769	0	3.64e-10
31	63503	P	31	63546	0	1.46e-09
39	124930	P	39	124930	-3	5.49e-09
34	125166	R	34	125166	-2	1.15e-07
31	7648	P	31	44334	-1	1.36e-07
33	91056	F	33	91080	-2	4.33e-07
33	91056	P	33	146994	-2	4.33e-07
33	91080	P	33	147018	-2	4.33e-07
33	146994	F	33	147018	-2	4.33e-07
31	7648	F	31	34731	-2	6.1e-06
33	75174	P	33	95347	-3	1.34e-05
33	75174	F	33	142727	-3	1.34e-05
33	123688	P	33	123688	-3	1.34e-05
32	34730	P	32	44334	-3	4.88e-05
31	9768	F	31	35701	-3	0.000177
31	31256	P	31	31271	-3	0.000177
30	8418	F	30	8458	-3	0.000639
30	42875	F	30	98417	-3	0.000639
30	42875	P	30	139660	-3	0.000639
30	86144	F	30	86167	-3	0.000639
30	86144	P	30	151910	-3	0.000639
30	86167	P	30	151933	-3	0.000639
30	151910	F	30	151933	-3	0.000639

## Sheet: filipes
P. filipes
Size1 (bp)	Repeat Start 1	Type	Size2 (bp)	Repeat Start 2	Distance between the repeats	E-value
71	38516	F	71	40740	-3	1.88e-27
67	38524	F	67	40748	-3	4.03e-25
52	29827	P	52	29827	0	3.35e-22
41	89301	F	41	89325	-1	1.73e-13
41	89301	P	41	150074	-1	1.73e-13
41	89325	P	41	150098	-1	1.73e-13
41	150074	F	41	150098	-1	1.73e-13
41	38556	F	41	40780	-2	1.04e-11
39	43473	F	39	99074	-2	1.5e-10
39	43473	P	39	140327	-2	1.5e-10
32	47412	P	32	47412	0	3.68e-10
31	64156	P	31	64199	0	1.47e-09
39	125595	P	39	125595	-3	5.54e-09
34	125831	R	34	125831	-2	1.16e-07
31	8259	P	31	44946	-1	1.37e-07
33	91725	F	33	91749	-2	4.37e-07
33	91725	P	33	147658	-2	4.37e-07
33	91749	P	33	147682	-2	4.37e-07
33	147658	F	33	147682	-2	4.37e-07
32	67689	F	32	67712	-2	1.64e-06
31	8259	F	31	35340	-2	6.16e-06
33	75850	P	33	96016	-3	1.35e-05
33	75850	F	33	143391	-3	1.35e-05
33	124353	P	33	124353	-3	1.35e-05
32	35339	P	32	44946	-3	4.93e-05
31	10409	F	31	36310	-3	0.000179
31	31858	P	31	31873	-3	0.000179
30	3471	F	30	44153	-3	0.000645
30	9029	F	30	9049	-3	0.000645
30	43485	F	30	99086	-3	0.000645
30	43485	P	30	140324	-3	0.000645
30	86813	F	30	86836	-3	0.000645
30	86813	P	30	152574	-3	0.000645
30	86836	P	30	152597	-3	0.000645
30	152574	F	30	152597	-3	0.000645

## Sheet: govanianum
P. govanianum
Size1 (bp)	Repeat Start 1	Type	Size2 (bp)	Repeat Start 2	Distance between the repeats	E-value
71	38572	F	71	40796	-3	1.87e-27
67	38580	F	67	40804	-3	4.02e-25
52	29889	P	52	29889	0	3.34e-22
44	93640	F	44	93681	0	2.19e-17
41	38612	F	41	40836	-2	1.03e-11
39	43527	F	39	99128	-2	1.49e-10
39	43527	P	39	140175	-2	1.49e-10
32	47462	P	32	47462	0	3.67e-10
31	64195	P	31	64238	0	1.47e-09
34	125831	R	34	125831	-2	1.16e-07
31	8338	P	31	44998	-1	1.36e-07
33	91737	F	33	91761	-2	4.36e-07
33	91737	P	33	147507	-2	4.36e-07
33	91761	P	33	147531	-2	4.36e-07
33	147507	F	33	147531	-2	4.36e-07
33	9388	F	33	9406	-3	1.35e-05
33	75860	P	33	96070	-3	1.35e-05
33	75860	F	33	143239	-3	1.35e-05
33	124353	P	33	124353	-3	1.35e-05
33	125598	P	33	125598	-3	1.35e-05
30	9402	P	30	9402	-2	2.3e-05
31	8338	F	31	35396	-3	0.000178
31	10432	F	31	36366	-3	0.000178
31	31920	P	31	31935	-3	0.000178
30	9112	F	30	9132	-3	0.000643
30	43539	F	30	99140	-3	0.000643
30	43539	P	30	140172	-3	0.000643
30	86828	F	30	86851	-3	0.000643
30	86828	P	30	152420	-3	0.000643
30	86851	P	30	152443	-3	0.000643
30	89336	F	30	89357	-3	0.000643
30	89336	P	30	149914	-3	0.000643
30	89357	P	30	149935	-3	0.000643
30	149916	F	30	149937	-3	0.000643

## Sheet: grandicaule YD
P. grandicaule YD
Size1 (bp)	Repeat Start 1	Type	Size2 (bp)	Repeat Start 2	Distance between the repeats	E-value
71	37907	F	71	40131	-3	1.86e-27
67	37915	F	67	40139	-3	3.99e-25
52	29224	P	52	29224	0	3.31e-22
40	8426	F	40	8446	0	5.56e-15
41	88631	F	41	88655	-1	1.71e-13
41	88631	P	41	149409	-1	1.71e-13
41	88655	P	41	149433	-1	1.71e-13
41	149409	F	41	149433	-1	1.71e-13
39	66656	P	39	66656	-1	2.6e-12
41	37947	F	41	40171	-2	1.03e-11
39	42863	F	39	98404	-2	1.48e-10
39	42863	P	39	139662	-2	1.48e-10
32	46769	P	32	46769	0	3.64e-10
31	63502	P	31	63545	0	1.46e-09
39	124929	P	39	124929	-3	5.49e-09
34	125165	R	34	125165	-2	1.15e-07
31	7648	P	31	44334	-1	1.36e-07
33	91055	F	33	91079	-2	4.33e-07
33	91055	P	33	146993	-2	4.33e-07
33	91079	P	33	147017	-2	4.33e-07
33	146993	F	33	147017	-2	4.33e-07
31	7648	F	31	34731	-2	6.1e-06
33	75173	P	33	95346	-3	1.34e-05
33	75173	F	33	142726	-3	1.34e-05
33	123687	P	33	123687	-3	1.34e-05
32	34730	P	32	44334	-3	4.88e-05
31	9768	F	31	35701	-3	0.000177
31	31256	P	31	31271	-3	0.000177
30	8418	F	30	8458	-3	0.000639
30	42875	F	30	98416	-3	0.000639
30	42875	P	30	139659	-3	0.000639
30	86143	F	30	86166	-3	0.000639
30	86143	P	30	151909	-3	0.000639
30	86166	P	30	151932	-3	0.000639
30	151909	F	30	151932	-3	0.000639

## Sheet: grandicaule YW
P. grandicaule YW
Size1 (bp)	Repeat Start 1	Type	Size2 (bp)	Repeat Start 2	Distance between the repeats	E-value
71	37908	F	71	40132	-3	1.86e-27
67	37916	F	67	40140	-3	3.99e-25
52	29224	P	52	29224	0	3.31e-22
40	8426	F	40	8446	0	5.56e-15
41	88632	F	41	88656	-1	1.71e-13
41	88632	P	41	149410	-1	1.71e-13
41	88656	P	41	149434	-1	1.71e-13
41	149410	F	41	149434	-1	1.71e-13
39	66657	P	39	66657	-1	2.6e-12
41	37948	F	41	40172	-2	1.03e-11
39	42864	F	39	98405	-2	1.48e-10
39	42864	P	39	139663	-2	1.48e-10
32	46770	P	32	46770	0	3.64e-10
31	63503	P	31	63546	0	1.46e-09
39	124930	P	39	124930	-3	5.49e-09
34	125166	R	34	125166	-2	1.15e-07
31	7648	P	31	44335	-1	1.36e-07
33	91056	F	33	91080	-2	4.33e-07
33	91056	P	33	146994	-2	4.33e-07
33	91080	P	33	147018	-2	4.33e-07
33	146994	F	33	147018	-2	4.33e-07
31	7648	F	31	34732	-2	6.1e-06
33	75174	P	33	95347	-3	1.34e-05
33	75174	F	33	142727	-3	1.34e-05
33	123688	P	33	123688	-3	1.34e-05
32	34731	P	32	44335	-3	4.88e-05
31	9768	F	31	35702	-3	0.000177
31	31257	P	31	31272	-3	0.000177
30	8418	F	30	8458	-3	0.000639
30	42876	F	30	98417	-3	0.000639
30	42876	P	30	139660	-3	0.000639
30	86144	F	30	86167	-3	0.000639
30	86144	P	30	151910	-3	0.000639
30	86167	P	30	151933	-3	0.000639
30	151910	F	30	151933	-3	0.000639

## Sheet: hookeri
P. hookeri
Size1 (bp)	Repeat Start 1	Type	Size2 (bp)	Repeat Start 2	Distance between the repeats	E-value
71	38888	F	71	41112	-3	1.89e-27
70	89641	F	70	89662	-3	7.26e-27
70	89641	P	70	150670	-3	7.26e-27
70	89662	P	70	150691	-3	7.26e-27
70	150670	F	70	150691	-3	7.26e-27
67	38896	F	67	41120	-3	4.06e-25
52	30166	P	52	30166	0	3.37e-22
53	92088	F	53	92112	-1	1.34e-20
53	92088	P	53	148237	-1	1.34e-20
53	92112	P	53	148261	-1	1.34e-20
53	148237	F	53	148261	-1	1.34e-20
49	89641	F	49	89683	-2	2.29e-16
49	89641	P	49	150670	-2	2.29e-16
49	89683	P	49	150712	-2	2.29e-16
49	150670	F	49	150712	-2	2.29e-16
36	150704	F	36	150725	0	1.45e-12
41	38928	F	41	41152	-2	1.04e-11
39	43839	F	39	99475	-2	1.51e-10
39	43839	P	39	140888	-2	1.51e-10
32	47769	P	32	47769	0	3.71e-10
31	64557	P	31	64600	0	1.48e-09
39	126075	P	39	126075	-3	5.59e-09
30	148260	F	30	148284	0	5.93e-09
33	89657	F	33	89699	-1	9.18e-09
33	89657	P	33	150670	-1	9.18e-09
33	89699	P	33	150712	-1	9.18e-09
37	92084	F	37	92132	-3	7.6e-08
37	92084	P	37	148233	-3	7.6e-08
37	92132	P	37	148281	-3	7.6e-08
37	148233	F	37	148281	-3	7.6e-08
34	126311	R	34	126311	-2	1.17e-07
31	8289	P	31	45308	-1	1.38e-07
31	92141	F	31	92159	-1	1.38e-07
31	92141	P	31	148212	-1	1.38e-07
31	92159	P	31	148230	-1	1.38e-07
31	148212	F	31	148230	-1	1.38e-07
33	89678	F	33	89699	-2	4.41e-07
33	89678	P	33	150670	-2	4.41e-07
33	89699	P	33	150691	-2	4.41e-07
31	8289	F	31	35705	-2	6.21e-06
33	76168	P	33	96417	-3	1.37e-05
33	76168	F	33	143952	-3	1.37e-05
33	92093	F	33	92159	-3	1.37e-05
33	92093	P	33	148210	-3	1.37e-05
33	92159	P	33	148276	-3	1.37e-05
33	124773	P	33	124773	-3	1.37e-05
33	148210	F	33	148276	-3	1.37e-05
30	9437	P	30	9437	-2	2.32e-05
30	89641	F	30	89704	-2	2.32e-05
30	89641	P	30	150668	-2	2.32e-05
30	89704	P	30	150731	-2	2.32e-05
30	150670	F	30	150733	-2	2.32e-05
32	35704	P	32	45308	-3	4.97e-05
31	10475	F	31	36684	-3	0.00018
31	32221	P	31	32236	-3	0.00018
30	9083	F	30	9103	-3	0.000651
30	43851	F	30	99487	-3	0.000651
30	43851	P	30	140885	-3	0.000651
30	87133	F	30	87156	-3	0.000651
30	87133	P	30	153216	-3	0.000651
30	87156	P	30	153239	-3	0.000651
30	153216	F	30	153239	-3	0.000651

## Sheet: humile1
P. humile1
Size1 (bp)	Repeat Start 1	Type	Size2 (bp)	Repeat Start 2	Distance between the repeats	E-value
65	89357	F	65	89381	-1	9.72e-28
65	89357	P	65	150132	-1	9.72e-28
65	89381	P	65	150156	-1	9.72e-28
65	150132	F	65	150156	-1	9.72e-28
71	38641	F	71	40865	-3	1.88e-27
67	38649	F	67	40873	-3	4.03e-25
52	29958	P	52	29958	0	3.34e-22
41	89357	F	41	89405	-1	1.73e-13
41	89357	P	41	150132	-1	1.73e-13
41	89405	P	41	150180	-1	1.73e-13
41	150132	F	41	150180	-1	1.73e-13
41	38681	F	41	40905	-2	1.04e-11
39	43597	F	39	99136	-2	1.5e-10
39	43597	P	39	140403	-2	1.5e-10
32	47541	P	32	47541	0	3.68e-10
31	64276	P	31	64319	0	1.47e-09
39	125686	P	39	125686	-3	5.54e-09
34	125922	R	34	125922	-2	1.16e-07
31	8347	P	31	45069	-1	1.37e-07
33	91805	F	33	91829	-2	4.37e-07
33	91805	P	33	147716	-2	4.37e-07
33	91829	P	33	147740	-2	4.37e-07
33	147716	F	33	147740	-2	4.37e-07
31	8347	F	31	35465	-2	6.16e-06
33	75905	P	33	96078	-3	1.35e-05
33	75905	F	33	143467	-3	1.35e-05
33	124444	P	33	124444	-3	1.35e-05
32	35464	P	32	45069	-3	4.93e-05
31	10499	F	31	36435	-3	0.000179
31	31990	P	31	32005	-3	0.000179
30	9116	F	30	9136	-3	0.000645
30	43609	F	30	99148	-3	0.000645
30	43609	P	30	140400	-3	0.000645
30	86869	F	30	86892	-3	0.000645
30	86869	P	30	152656	-3	0.000645
30	86892	P	30	152679	-3	0.000645
30	152656	F	30	152679	-3	0.000645

## Sheet: humile2
P. humile2
Size1 (bp)	Repeat Start 1	Type	Size2 (bp)	Repeat Start 2	Distance between the repeats	E-value
65	89343	F	65	89367	-1	9.72e-28
65	89343	P	65	150120	-1	9.72e-28
65	89367	P	65	150144	-1	9.72e-28
65	150120	F	65	150144	-1	9.72e-28
71	38628	F	71	40852	-3	1.88e-27
67	38636	F	67	40860	-3	4.03e-25
52	29945	P	52	29945	0	3.34e-22
41	89343	F	41	89391	-1	1.73e-13
41	89343	P	41	150120	-1	1.73e-13
41	89391	P	41	150168	-1	1.73e-13
41	150120	F	41	150168	-1	1.73e-13
41	38668	F	41	40892	-2	1.04e-11
39	43584	F	39	99122	-2	1.5e-10
39	43584	P	39	140391	-2	1.5e-10
32	47528	P	32	47528	0	3.68e-10
31	64263	P	31	64306	0	1.47e-09
39	125674	P	39	125674	-3	5.54e-09
34	125910	R	34	125910	-2	1.16e-07
31	8334	P	31	45056	-1	1.37e-07
33	91791	F	33	91815	-2	4.37e-07
33	91791	P	33	147704	-2	4.37e-07
33	91815	P	33	147728	-2	4.37e-07
33	147704	F	33	147728	-2	4.37e-07
31	8334	F	31	35452	-2	6.16e-06
33	75892	P	33	96064	-3	1.35e-05
33	75892	F	33	143455	-3	1.35e-05
33	124432	P	33	124432	-3	1.35e-05
32	35451	P	32	45056	-3	4.93e-05
31	10486	F	31	36422	-3	0.000179
31	31977	P	31	31992	-3	0.000179
30	9103	F	30	9123	-3	0.000645
30	43596	F	30	99134	-3	0.000645
30	43596	P	30	140388	-3	0.000645
30	86855	F	30	86878	-3	0.000645
30	86855	P	30	152644	-3	0.000645
30	86878	P	30	152667	-3	0.000645
30	152644	F	30	152667	-3	0.000645

## Sheet: humile3
P. humile3
Size1 (bp)	Repeat Start 1	Type	Size2 (bp)	Repeat Start 2	Distance between the repeats	E-value
65	89012	F	65	89036	-1	9.68e-28
65	89012	P	65	149731	-1	9.68e-28
65	89036	P	65	149755	-1	9.68e-28
65	149731	F	65	149755	-1	9.68e-28
71	38547	F	71	40771	-3	1.87e-27
67	38555	F	67	40779	-3	4.01e-25
52	29862	P	52	29862	0	3.33e-22
41	89012	F	41	89060	-1	1.72e-13
41	89012	P	41	149731	-1	1.72e-13
41	89060	P	41	149779	-1	1.72e-13
41	149731	F	41	149779	-1	1.72e-13
41	38587	F	41	40811	-2	1.03e-11
39	43502	F	39	98809	-2	1.49e-10
39	43502	P	39	139984	-2	1.49e-10
32	47191	P	32	47191	0	3.66e-10
31	63925	P	31	63968	0	1.47e-09
39	125258	P	39	125258	-3	5.52e-09
34	125494	R	34	125494	-2	1.16e-07
31	8239	P	31	44973	-1	1.36e-07
33	91460	F	33	91484	-2	4.35e-07
33	91460	P	33	147315	-2	4.35e-07
33	91484	P	33	147339	-2	4.35e-07
33	147315	F	33	147339	-2	4.35e-07
31	8239	F	31	35371	-2	6.13e-06
33	75561	P	33	95751	-3	1.35e-05
33	75561	F	33	143048	-3	1.35e-05
33	124016	P	33	124016	-3	1.35e-05
32	35370	P	32	44973	-3	4.91e-05
31	10396	F	31	36341	-3	0.000178
31	31896	P	31	31911	-3	0.000178
30	9010	F	30	9030	-3	0.000643
30	43514	F	30	98821	-3	0.000643
30	43514	P	30	139981	-3	0.000643
30	86524	F	30	86547	-3	0.000643
30	86524	P	30	152255	-3	0.000643
30	86547	P	30	152278	-3	0.000643
30	152255	F	30	152278	-3	0.000643

## Sheet: humile4
P. humile4
Size1 (bp)	Repeat Start 1	Type	Size2 (bp)	Repeat Start 2	Distance between the repeats	E-value
65	89206	F	65	89230	-1	9.7e-28
65	89206	P	65	149992	-1	9.7e-28
65	89230	P	65	150016	-1	9.7e-28
65	149992	F	65	150016	-1	9.7e-28
71	38637	F	71	40861	-3	1.87e-27
67	38645	F	67	40869	-3	4.02e-25
52	29951	P	52	29951	0	3.34e-22
41	89206	F	41	89254	-1	1.72e-13
41	89206	P	41	149992	-1	1.72e-13
41	89254	P	41	150040	-1	1.72e-13
41	149992	F	41	150040	-1	1.72e-13
41	38677	F	41	40901	-2	1.03e-11
39	43592	F	39	99003	-2	1.49e-10
39	43592	P	39	140245	-2	1.49e-10
32	47387	P	32	47387	0	3.67e-10
31	64121	P	31	64164	0	1.47e-09
39	125519	P	39	125519	-3	5.53e-09
34	125755	R	34	125755	-2	1.16e-07
31	8330	P	31	45063	-1	1.37e-07
33	91654	F	33	91678	-2	4.36e-07
33	91654	P	33	147576	-2	4.36e-07
33	91678	P	33	147600	-2	4.36e-07
33	147576	F	33	147600	-2	4.36e-07
31	8330	F	31	35461	-2	6.15e-06
33	75755	P	33	95945	-3	1.35e-05
33	75755	F	33	143309	-3	1.35e-05
33	124277	P	33	124277	-3	1.35e-05
32	35460	P	32	45063	-3	4.92e-05
31	10487	F	31	36431	-3	0.000178
31	31986	P	31	32001	-3	0.000178
30	9101	F	30	9121	-3	0.000644
30	43604	F	30	99015	-3	0.000644
30	43604	P	30	140242	-3	0.000644
30	86718	F	30	86741	-3	0.000644
30	86718	P	30	152516	-3	0.000644
30	86741	P	30	152539	-3	0.000644
30	152516	F	30	152539	-3	0.000644

[truncated: 26 more sheets: hunanense, inflatum1, inflatum2, inflatum3, infundiflorum, involucratum1, involucratum2, involucratum3, kingianum, odoratum1, odoratum2, odoratum3, odoratum4, odoratum5, odoratum6, odoratum var. thunbergii, oppositifolium, sibiricum1, sibiricum2, sibiricum3 …]
