# Supplementary material for: Plastome Sequences Uncover the Korean Endemic Species Polygonatum grandicaule (Asparagaceae) as Part of the P. odoratum Complex
Source: Genes (Basel). 2025 Mar 29;16(4):398. doi: 10.3390/genes16040398 (PMC12027285; doi:10.3390/genes16040398)
Supplement: Supplementary file 1 [file genes-16-00398-s001.zip › TableS8.xlsx]

## Sheet: filipes
Table S8. Relative synonymous codon usage values of Polygonatum
	P. filipes
	Codon	AA	ObsFreq	RSCU		abbreviation	codon	total ObsFreq	%
	UAA	*	35	1.346		A	Ala	1274	5.63767
	UAG	*	23	0.885		R	Arg	1378	6.09788
	UGA	*	20	0.769		N	Asn	1063	4.70396
	GCA	A	372	1.168		D	Asp	910	4.02691
	GCC	A	194	0.609		C	Cys	259	1.14612
	GCG	A	128	0.402		Q	Gln	803	3.55341
	GCU	A	580	1.821		E	Glu	1188	5.2571
	UGC	C	58	0.448		G	Gly	1573	6.96079
	UGU	C	201	1.552		H	His	574	2.54005
	GAC	D	190	0.418		I	Ile	1973	8.73086
	GAU	D	720	1.582		L	Leu	2325	10.2885
	GAA	E	903	1.52		K	Lys	1139	5.04027
	GAG	E	285	0.48		M	Met	534	2.36304
	UUC	F	466	0.727		F	Phe	1282	5.67307
	UUU	F	816	1.273		P	Pro	937	4.14638
	GGA	G	635	1.615		S	Ser	1725	7.63342
	GGC	G	158	0.402		T	Thr	1153	5.10222
	GGG	G	254	0.646		W	Trp	405	1.79219
	GGU	G	526	1.338		Y	Tyr	832	3.68174
	CAC	H	134	0.467		V	Val	1271	5.62439
	CAU	H	440	1.533				22598
	AUA	I	628	0.955
	AUC	I	388	0.59
	AUU	I	957	1.455			Ala	1.168	0.609	0.402	1.821
	AAA	K	862	1.514			Arg	1.537	0.463	1.545	0.356	0.515	1.584
	AAG	K	277	0.486			Asn	0.474	1.526
	CUA	L	323	1.19			Asp	0.418	1.582
	CUC	L	154	0.567			Cys	0.448	1.552
	CUG	L	131	0.483			Gln	1.529	0.471
	CUU	L	478	1.761			Glu	1.52	0.48
	UUA	L	752	1.214			Gly	1.615	0.402	0.646	1.338
	UUG	L	487	0.786			His	0.467	1.533
	AUG	M	534	1			Ile	0.955	0.59	1.455
	AAC	N	252	0.474			Leu	1.19	0.567	0.483	1.761	1.214	0.786
	AAU	N	811	1.526			Lys	1.514	0.486
	CCA	P	269	1.148			Met	1
	CCC	P	196	0.837			Phe	0.727	1.273
	CCG	P	117	0.499			Pro	1.148	0.837	0.499	1.515
	CCU	P	355	1.515			Ser	0.38	1.62	1.089	0.886	0.495	1.531
	CAA	Q	614	1.529			Thr	1.218	0.735	0.413	1.634
	CAG	Q	189	0.471			Trp	1
	AGA	R	438	1.537			Tyr	0.411	1.589
	AGG	R	132	0.463			Val	1.498	0.472	0.544	1.485
	CGA	R	312	1.545
	CGC	R	72	0.356
	CGG	R	104	0.515
	CGU	R	320	1.584
	AGC	S	85	0.38
	AGU	S	362	1.62
	UCA	S	348	1.089
	UCC	S	283	0.886
	UCG	S	158	0.495
	UCU	S	489	1.531
	ACA	T	351	1.218
	ACC	T	212	0.735
	ACG	T	119	0.413
	ACU	T	471	1.634
	GUA	V	476	1.498
	GUC	V	150	0.472
	GUG	V	173	0.544
	GUU	V	472	1.485
	UGG	W	405	1
	UAC	Y	171	0.411
	UAU	Y	661	1.589

## Sheet: falcatum
	P. falcatum
	Codon	AA	ObsFreq	RSCU		abbreviation	codon	total ObsFreq	%
	UAA	*	36	1.385		A	Ala	1278	5.65537
	UAG	*	23	0.885		R	Arg	1376	6.08903
	UGA	*	19	0.731		N	Asn	1061	4.69511
	GCA	A	371	1.161		D	Asp	909	4.02248
	GCC	A	196	0.613		C	Cys	259	1.14612
	GCG	A	128	0.401		Q	Gln	800	3.54014
	GCU	A	583	1.825		E	Glu	1188	5.2571
	UGC	C	58	0.448		G	Gly	1574	6.96522
	UGU	C	201	1.552		H	His	575	2.54447
	GAC	D	190	0.418		I	Ile	1969	8.71316
	GAU	D	719	1.582		L	Leu	2323	10.2797
	GAA	E	906	1.525		K	Lys	1140	5.04469
	GAG	E	282	0.475		M	Met	537	2.37632
	UUC	F	466	0.726		F	Phe	1283	5.67749
	UUU	F	817	1.274		P	Pro	938	4.15081
	GGA	G	636	1.616		S	Ser	1726	7.63784
	GGC	G	159	0.404		T	Thr	1154	5.10665
	GGG	G	254	0.645		W	Trp	406	1.79662
	GGU	G	525	1.334		Y	Tyr	830	3.67289
	CAC	H	135	0.47		V	Val	1272	5.62882
	CAU	H	440	1.53				22598
	AUA	I	626	0.954
	AUC	I	388	0.591
	AUU	I	955	1.455			Ala	1.161	0.613	0.401	1.825
	AAA	K	863	1.514			Arg	1.539	0.461	1.545	0.361	0.515	1.579
	AAG	K	277	0.486			Asn	0.473	1.527
	CUA	L	323	1.19			Asp	0.418	1.582
	CUC	L	154	0.567			Cys	0.448	1.552
	CUG	L	131	0.483			Gln	1.528	0.473
	CUU	L	478	1.761			Glu	1.525	0.475
	UUA	L	752	1.216			Gly	1.616	0.404	0.645	1.334
	UUG	L	485	0.784			His	0.47	1.53
	AUG	M	537	1			Ile	0.954	0.591	1.455
	AAC	N	251	0.473			Leu	1.19	0.567	0.483	1.761	1.216	0.784
	AAU	N	810	1.527			Lys	1.514	0.486
	CCA	P	270	1.151			Met	1
	CCC	P	198	0.844			Phe	0.726	1.274
	CCG	P	117	0.499			Pro	1.151	0.844	0.499	1.505
	CCU	P	353	1.505			Ser	0.384	1.616	1.095	0.886	0.495	1.524
	CAA	Q	611	1.528			Thr	1.22	0.735	0.412	1.633
	CAG	Q	189	0.473			Trp	1
	AGA	R	437	1.539			Tyr	0.41	1.59
	AGG	R	131	0.461			Val	1.5	0.472	0.544	1.484
	CGA	R	312	1.545
	CGC	R	73	0.361
	CGG	R	104	0.515
	CGU	R	319	1.579
	AGC	S	86	0.384
	AGU	S	362	1.616
	UCA	S	350	1.095
	UCC	S	283	0.886
	UCG	S	158	0.495
	UCU	S	487	1.524
	ACA	T	352	1.22
	ACC	T	212	0.735
	ACG	T	119	0.412
	ACU	T	471	1.633
	GUA	V	477	1.5
	GUC	V	150	0.472
	GUG	V	173	0.544
	GUU	V	472	1.484
	UGG	W	406	1
	UAC	Y	170	0.41
	UAU	Y	660	1.59

## Sheet: govanianum
	P. govanianum
	Codon	AA	ObsFreq	RSCU		abbreviation	codon	total ObsFreq	%
	UAA	*	35	1.346		A	Ala	1275	5.65536
	UAG	*	22	0.846		R	Arg	1373	6.09004
	UGA	*	21	0.808		N	Asn	1061	4.70614
	GCA	A	368	1.155		D	Asp	906	4.01863
	GCC	A	196	0.615		C	Cys	259	1.14881
	GCG	A	130	0.408		Q	Gln	803	3.56177
	GCU	A	581	1.823		E	Glu	1185	5.25615
	UGC	C	58	0.448		G	Gly	1572	6.97272
	UGU	C	201	1.552		H	His	576	2.55489
	GAC	D	191	0.422		I	Ile	1966	8.72034
	GAU	D	715	1.578		L	Leu	2320	10.2905
	GAA	E	904	1.526		K	Lys	1129	5.00776
	GAG	E	281	0.474		M	Met	536	2.37747
	UUC	F	462	0.725		F	Phe	1274	5.65092
	UUU	F	812	1.275		P	Pro	937	4.15613
	GGA	G	638	1.623		S	Ser	1715	7.60701
	GGC	G	155	0.394		T	Thr	1150	5.10091
	GGG	G	252	0.641		W	Trp	404	1.79197
	GGU	G	527	1.341		Y	Tyr	831	3.68596
	CAC	H	134	0.465		V	Val	1273	5.64648
	CAU	H	442	1.535				22545
	AUA	I	624	0.952
	AUC	I	389	0.594
	AUU	I	953	1.454			Ala	1.155	0.615	0.408	1.823
	AAA	K	857	1.518			Arg	1.533	0.467	1.527	0.353	0.522	1.597
	AAG	K	272	0.482			Asn	0.475	1.525
	CUA	L	319	1.178			Asp	0.422	1.578
	CUC	L	156	0.576			Cys	0.448	1.552
	CUG	L	132	0.488			Gln	1.527	0.473
	CUU	L	476	1.758			Glu	1.526	0.474
	UUA	L	754	1.219			Gly	1.623	0.394	0.641	1.341
	UUG	L	483	0.781			His	0.465	1.535
	AUG	M	536	1			Ile	0.952	0.594	1.454
	AAC	N	252	0.475			Leu	1.178	0.576	0.488	1.758	1.219	0.781
	AAU	N	809	1.525			Lys	1.518	0.482
	CCA	P	269	1.148			Met	1
	CCC	P	198	0.845			Phe	0.725	1.275
	CCG	P	117	0.499			Pro	1.148	0.845	0.499	1.507
	CCU	P	353	1.507			Ser	0.381	1.619	1.084	0.886	0.492	1.538
	CAA	Q	613	1.527			Thr	1.214	0.734	0.417	1.635
	CAG	Q	190	0.473			Trp	1
	AGA	R	436	1.533			Tyr	0.412	1.588
	AGG	R	133	0.467			Val	1.499	0.474	0.54	1.486
	CGA	R	307	1.527
	CGC	R	71	0.353
	CGG	R	105	0.522
	CGU	R	321	1.597
	AGC	S	85	0.381
	AGU	S	361	1.619
	UCA	S	344	1.084
	UCC	S	281	0.886
	UCG	S	156	0.492
	UCU	S	488	1.538
	ACA	T	349	1.214
	ACC	T	211	0.734
	ACG	T	120	0.417
	ACU	T	470	1.635
	GUA	V	477	1.499
	GUC	V	151	0.474
	GUG	V	172	0.54
	GUU	V	473	1.486
	UGG	W	404	1
	UAC	Y	171	0.412
	UAU	Y	660	1.588

## Sheet: grandicaule YD
	P. grandicaule YD
	Codon	AA	ObsFreq	RSCU		abbreviation	codon	total ObsFreq	%
	UAA	*	36	1.385		A	Ala	1278	5.65537
	UAG	*	23	0.885		R	Arg	1376	6.08903
	UGA	*	19	0.731		N	Asn	1061	4.69511
	GCA	A	371	1.161		D	Asp	909	4.02248
	GCC	A	196	0.613		C	Cys	259	1.14612
	GCG	A	128	0.401		Q	Gln	801	3.54456
	GCU	A	583	1.825		E	Glu	1188	5.2571
	UGC	C	58	0.448		G	Gly	1574	6.96522
	UGU	C	201	1.552		H	His	575	2.54447
	GAC	D	190	0.418		I	Ile	1969	8.71316
	GAU	D	719	1.582		L	Leu	2323	10.2797
	GAA	E	906	1.525		K	Lys	1139	5.04027
	GAG	E	282	0.475		M	Met	537	2.37632
	UUC	F	466	0.726		F	Phe	1283	5.67749
	UUU	F	817	1.274		P	Pro	938	4.15081
	GGA	G	636	1.616		S	Ser	1726	7.63784
	GGC	G	159	0.404		T	Thr	1154	5.10665
	GGG	G	254	0.645		W	Trp	406	1.79662
	GGU	G	525	1.334		Y	Tyr	830	3.67289
	CAC	H	135	0.47		V	Val	1272	5.62882
	CAU	H	440	1.53				22598
	AUA	I	626	0.954
	AUC	I	388	0.591
	AUU	I	955	1.455			Ala	1.161	0.613	0.401	1.825
	AAA	K	862	1.514			Arg	1.539	0.461	1.545	0.361	0.515	1.579
	AAG	K	277	0.486			Asn	0.473	1.527
	CUA	L	323	1.19			Asp	0.418	1.582
	CUC	L	154	0.567			Cys	0.448	1.552
	CUG	L	131	0.483			Gln	1.528	0.472
	CUU	L	478	1.761			Glu	1.525	0.475
	UUA	L	752	1.216			Gly	1.616	0.404	0.645	1.334
	UUG	L	485	0.784			His	0.47	1.53
	AUG	M	537	1			Ile	0.954	0.591	1.455
	AAC	N	251	0.473			Leu	1.19	0.567	0.483	1.761	1.216	0.784
	AAU	N	810	1.527			Lys	1.514	0.486
	CCA	P	270	1.151			Met	1
	CCC	P	198	0.844			Phe	0.726	1.274
	CCG	P	117	0.499			Pro	1.151	0.844	0.499	1.505
	CCU	P	353	1.505			Ser	0.384	1.616	1.095	0.886	0.495	1.524
	CAA	Q	612	1.528			Thr	1.22	0.735	0.412	1.633
	CAG	Q	189	0.472			Trp	1
	AGA	R	437	1.539			Tyr	0.41	1.59
	AGG	R	131	0.461			Val	1.5	0.472	0.547	1.481
	CGA	R	312	1.545
	CGC	R	73	0.361
	CGG	R	104	0.515
	CGU	R	319	1.579
	AGC	S	86	0.384
	AGU	S	362	1.616
	UCA	S	350	1.095
	UCC	S	283	0.886
	UCG	S	158	0.495
	UCU	S	487	1.524
	ACA	T	352	1.22
	ACC	T	212	0.735
	ACG	T	119	0.412
	ACU	T	471	1.633
	GUA	V	477	1.5
	GUC	V	150	0.472
	GUG	V	174	0.547
	GUU	V	471	1.481
	UGG	W	406	1
	UAC	Y	170	0.41
	UAU	Y	660	1.59

## Sheet: grandicaule YW
	P. grandicaule YW
	Codon	AA	ObsFreq	RSCU		abbreviation	codon	total ObsFreq	%
	UAA	*	36	1.385		A	Ala	1278	5.65537
	UAG	*	23	0.885		R	Arg	1376	6.08903
	UGA	*	19	0.731		N	Asn	1061	4.69511
	GCA	A	371	1.161		D	Asp	909	4.02248
	GCC	A	196	0.613		C	Cys	259	1.14612
	GCG	A	128	0.401		Q	Gln	800	3.54014
	GCU	A	583	1.825		E	Glu	1188	5.2571
	UGC	C	58	0.448		G	Gly	1574	6.96522
	UGU	C	201	1.552		H	His	575	2.54447
	GAC	D	190	0.418		I	Ile	1969	8.71316
	GAU	D	719	1.582		L	Leu	2323	10.2797
	GAA	E	906	1.525		K	Lys	1140	5.04469
	GAG	E	282	0.475		M	Met	537	2.37632
	UUC	F	466	0.726		F	Phe	1283	5.67749
	UUU	F	817	1.274		P	Pro	938	4.15081
	GGA	G	636	1.616		S	Ser	1726	7.63784
	GGC	G	159	0.404		T	Thr	1154	5.10665
	GGG	G	254	0.645		W	Trp	406	1.79662
	GGU	G	525	1.334		Y	Tyr	830	3.67289
	CAC	H	135	0.47		V	Val	1272	5.62882
	CAU	H	440	1.53				22598
	AUA	I	626	0.954
	AUC	I	388	0.591
	AUU	I	955	1.455			Ala	1.161	0.613	0.401	1.825
	AAA	K	863	1.514			Arg	1.539	0.461	1.545	0.361	0.515	1.579
	AAG	K	277	0.486			Asn	0.473	1.527
	CUA	L	323	1.19			Asp	0.418	1.582
	CUC	L	154	0.567			Cys	0.448	1.552
	CUG	L	131	0.483			Gln	1.528	0.473
	CUU	L	478	1.761			Glu	1.525	0.475
	UUA	L	752	1.216			Gly	1.616	0.404	0.645	1.334
	UUG	L	485	0.784			His	0.47	1.53
	AUG	M	537	1			Ile	0.954	0.591	1.455
	AAC	N	251	0.473			Leu	1.19	0.567	0.483	1.761	1.216	0.784
	AAU	N	810	1.527			Lys	1.514	0.486
	CCA	P	270	1.151			Met	1
	CCC	P	198	0.844			Phe	0.726	1.274
	CCG	P	117	0.499			Pro	1.151	0.844	0.499	1.505
	CCU	P	353	1.505			Ser	0.384	1.616	1.095	0.886	0.495	1.524
	CAA	Q	611	1.528			Thr	1.22	0.735	0.412	1.633
	CAG	Q	189	0.473			Trp	1
	AGA	R	437	1.539			Tyr	0.41	1.59
	AGG	R	131	0.461			Val	1.5	0.472	0.547	1.481
	CGA	R	312	1.545
	CGC	R	73	0.361
	CGG	R	104	0.515
	CGU	R	319	1.579
	AGC	S	86	0.384
	AGU	S	362	1.616
	UCA	S	350	1.095
	UCC	S	283	0.886
	UCG	S	158	0.495
	UCU	S	487	1.524
	ACA	T	352	1.22
	ACC	T	212	0.735
	ACG	T	119	0.412
	ACU	T	471	1.633
	GUA	V	477	1.5
	GUC	V	150	0.472
	GUG	V	174	0.547
	GUU	V	471	1.481
	UGG	W	406	1
	UAC	Y	170	0.41
	UAU	Y	660	1.59

## Sheet: hookeri
	P. hookeri
	Codon	AA	ObsFreq	RSCU		abbreviation	codon	total ObsFreq	%
	UAA	*	34	1.308		A	Ala	1278	5.6394
	UAG	*	23	0.885		R	Arg	1380	6.08949
	UGA	*	21	0.808		N	Asn	1064	4.69508
	GCA	A	375	1.174		D	Asp	921	4.06407
	GCC	A	197	0.617		C	Cys	258	1.13847
	GCG	A	126	0.394		Q	Gln	804	3.54779
	GCU	A	580	1.815		E	Glu	1200	5.29521
	UGC	C	57	0.442		G	Gly	1572	6.93672
	UGU	C	201	1.558		H	His	578	2.55053
	GAC	D	195	0.423		I	Ile	1975	8.71503
	GAU	D	726	1.577		L	Leu	2333	10.2948
	GAA	E	911	1.518		K	Lys	1146	5.05692
	GAG	E	289	0.482		M	Met	535	2.36078
	UUC	F	464	0.721		F	Phe	1287	5.67911
	UUU	F	823	1.279		P	Pro	931	4.1082
	GGA	G	632	1.608		S	Ser	1734	7.65158
	GGC	G	154	0.392		T	Thr	1154	5.09222
	GGG	G	260	0.662		W	Trp	404	1.78272
	GGU	G	526	1.338		Y	Tyr	829	3.65811
	CAC	H	136	0.471		V	Val	1279	5.64381
	CAU	H	442	1.529				22662
	AUA	I	628	0.954
	AUC	I	389	0.591
	AUU	I	958	1.455			Ala	1.174	0.617	0.394	1.815
	AAA	K	865	1.51			Arg	1.547	0.453	1.533	0.357	0.526	1.583
	AAG	K	281	0.49			Asn	0.47	1.53
	CUA	L	319	1.17			Asp	0.423	1.577
	CUC	L	157	0.576			Cys	0.442	1.558
	CUG	L	130	0.477			Gln	1.532	0.468
	CUU	L	485	1.778			Glu	1.518	0.482
	UUA	L	757	1.219			Gly	1.608	0.392	0.662	1.338
	UUG	L	485	0.781			His	0.471	1.529
	AUG	M	535	1			Ile	0.954	0.591	1.455
	AAC	N	250	0.47			Leu	1.17	0.576	0.477	1.778	1.219	0.781
	AAU	N	814	1.53			Lys	1.51	0.49
	CCA	P	268	1.151			Met	1
	CCC	P	197	0.846			Phe	0.721	1.279
	CCG	P	114	0.49			Pro	1.151	0.846	0.49	1.512
	CCU	P	352	1.512			Ser	0.381	1.619	1.08	0.895	0.496	1.529
	CAA	Q	616	1.532			Thr	1.22	0.731	0.423	1.626
	CAG	Q	188	0.468			Trp	1
	AGA	R	444	1.547			Tyr	0.408	1.592
	AGG	R	130	0.453			Val	1.501	0.485	0.535	1.479
	CGA	R	309	1.533
	CGC	R	72	0.357
	CGG	R	106	0.526
	CGU	R	319	1.583
	AGC	S	86	0.381
	AGU	S	366	1.619
	UCA	S	346	1.08
	UCC	S	287	0.895
	UCG	S	159	0.496
	UCU	S	490	1.529
	ACA	T	352	1.22
	ACC	T	211	0.731
	ACG	T	122	0.423
	ACU	T	469	1.626
	GUA	V	480	1.501
	GUC	V	155	0.485
	GUG	V	171	0.535
	GUU	V	473	1.479
	UGG	W	404	1
	UAC	Y	169	0.408
	UAU	Y	660	1.592

## Sheet: humile1
	P. humile1
	Codon	AA	ObsFreq	RSCU		abbreviation	codon	total ObsFreq	%
	UAA	*	35	1.346		A	Ala	1277	5.65169
	UAG	*	23	0.885		R	Arg	1377	6.09427
	UGA	*	20	0.769		N	Asn	1059	4.68688
	GCA	A	371	1.162		D	Asp	908	4.01859
	GCC	A	196	0.614		C	Cys	259	1.14627
	GCG	A	127	0.398		Q	Gln	800	3.54061
	GCU	A	583	1.826		E	Glu	1189	5.26223
	UGC	C	58	0.448		G	Gly	1573	6.96172
	UGU	C	201	1.552		H	His	575	2.54481
	GAC	D	190	0.419		I	Ile	1967	8.70547
	GAU	D	718	1.581		L	Leu	2325	10.2899
	GAA	E	903	1.519		K	Lys	1142	5.05422
	GAG	E	286	0.481		M	Met	537	2.37663
	UUC	F	466	0.725		F	Phe	1285	5.6871
	UUU	F	819	1.275		P	Pro	938	4.15136
	GGA	G	634	1.612		S	Ser	1725	7.63443
	GGC	G	158	0.402		T	Thr	1153	5.1029
	GGG	G	255	0.648		W	Trp	405	1.79243
	GGU	G	526	1.338		Y	Tyr	831	3.6778
	CAC	H	133	0.463		V	Val	1270	5.62071
	CAU	H	442	1.537				22595
	AUA	I	625	0.953
	AUC	I	388	0.592
	AUU	I	954	1.455			Ala	1.162	0.614	0.398	1.826
	AAA	K	864	1.513			Arg	1.538	0.462	1.546	0.351	0.509	1.595
	AAG	K	278	0.487			Asn	0.474	1.526
	CUA	L	324	1.193			Asp	0.419	1.581
	CUC	L	155	0.571			Cys	0.448	1.552
	CUG	L	129	0.475			Gln	1.533	0.468
	CUU	L	478	1.761			Glu	1.519	0.481
	UUA	L	750	1.211			Gly	1.612	0.402	0.648	1.338
	UUG	L	489	0.789			His	0.463	1.537
	AUG	M	537	1			Ile	0.953	0.592	1.455
	AAC	N	251	0.474			Leu	1.193	0.571	0.475	1.761	1.211	0.789
	AAU	N	808	1.526			Lys	1.513	0.487
	CCA	P	270	1.151			Met	1
	CCC	P	196	0.836			Phe	0.725	1.275
	CCG	P	118	0.503			Pro	1.151	0.836	0.503	1.51
	CCU	P	354	1.51			Ser	0.38	1.62	1.092	0.883	0.495	1.531
	CAA	Q	613	1.533			Thr	1.221	0.735	0.413	1.631
	CAG	Q	187	0.468			Trp	1
	AGA	R	436	1.538			Tyr	0.412	1.588
	AGG	R	131	0.462			Val	1.502	0.469	0.545	1.483
	CGA	R	313	1.546
	CGC	R	71	0.351
	CGG	R	103	0.509
	CGU	R	323	1.595
	AGC	S	85	0.38
	AGU	S	362	1.62
	UCA	S	349	1.092
	UCC	S	282	0.883
	UCG	S	158	0.495
	UCU	S	489	1.531
	ACA	T	352	1.221
	ACC	T	212	0.735
	ACG	T	119	0.413
	ACU	T	470	1.631
	GUA	V	477	1.502
	GUC	V	149	0.469
	GUG	V	173	0.545
	GUU	V	471	1.483
	UGG	W	405	1
	UAC	Y	171	0.412
	UAU	Y	660	1.588

## Sheet: humile2
	P. humile2
	Codon	AA	ObsFreq	RSCU		abbreviation	codon	total ObsFreq	%
	UAA	*	35	1.346		A	Ala	1277	5.65169
	UAG	*	23	0.885		R	Arg	1377	6.09427
	UGA	*	20	0.769		N	Asn	1059	4.68688
	GCA	A	371	1.162		D	Asp	908	4.01859
	GCC	A	196	0.614		C	Cys	259	1.14627
	GCG	A	127	0.398		Q	Gln	800	3.54061
	GCU	A	583	1.826		E	Glu	1189	5.26223
	UGC	C	58	0.448		G	Gly	1573	6.96172
	UGU	C	201	1.552		H	His	575	2.54481
	GAC	D	190	0.419		I	Ile	1968	8.70989
	GAU	D	718	1.581		L	Leu	2326	10.2943
	GAA	E	903	1.519		K	Lys	1142	5.05422
	GAG	E	286	0.481		M	Met	536	2.37221
	UUC	F	466	0.726		F	Phe	1284	5.68267
	UUU	F	818	1.274		P	Pro	938	4.15136
	GGA	G	634	1.612		S	Ser	1725	7.63443
	GGC	G	158	0.402		T	Thr	1153	5.1029
	GGG	G	255	0.648		W	Trp	405	1.79243
	GGU	G	526	1.338		Y	Tyr	831	3.6778
	CAC	H	133	0.463		V	Val	1270	5.62071
	CAU	H	442	1.537				22595
	AUA	I	625	0.953
	AUC	I	388	0.591
	AUU	I	955	1.456			Ala	1.162	0.614	0.398	1.826
	AAA	K	864	1.513			Arg	1.539	0.461	1.543	0.351	0.509	1.597
	AAG	K	278	0.487			Asn	0.474	1.526
	CUA	L	324	1.193			Asp	0.419	1.581
	CUC	L	155	0.571			Cys	0.448	1.552
	CUG	L	129	0.475			Gln	1.533	0.468
	CUU	L	478	1.761			Glu	1.519	0.481
	UUA	L	751	1.211			Gly	1.612	0.402	0.648	1.338
	UUG	L	489	0.789			His	0.463	1.537
	AUG	M	536	1			Ile	0.953	0.591	1.456
	AAC	N	251	0.474			Leu	1.193	0.571	0.475	1.761	1.211	0.789
	AAU	N	808	1.526			Lys	1.513	0.487
	CCA	P	270	1.151			Met	1
	CCC	P	196	0.836			Phe	0.726	1.274
	CCG	P	118	0.503			Pro	1.151	0.836	0.503	1.51
	CCU	P	354	1.51			Ser	0.38	1.62	1.092	0.883	0.495	1.531
	CAA	Q	613	1.533			Thr	1.221	0.735	0.413	1.631
	CAG	Q	187	0.468			Trp	1
	AGA	R	437	1.539			Tyr	0.412	1.588
	AGG	R	131	0.461			Val	1.502	0.469	0.545	1.483
	CGA	R	312	1.543
	CGC	R	71	0.351
	CGG	R	103	0.509
	CGU	R	323	1.597
	AGC	S	85	0.38
	AGU	S	362	1.62
	UCA	S	349	1.092
	UCC	S	282	0.883
	UCG	S	158	0.495
	UCU	S	489	1.531
	ACA	T	352	1.221
	ACC	T	212	0.735
	ACG	T	119	0.413
	ACU	T	470	1.631
	GUA	V	477	1.502
	GUC	V	149	0.469
	GUG	V	173	0.545
	GUU	V	471	1.483
	UGG	W	405	1
	UAC	Y	171	0.412
	UAU	Y	660	1.588

## Sheet: humile3
	P. humile3
	Codon	AA	ObsFreq	RSCU		abbreviation	codon	total ObsFreq	%
	UAA	*	36	1.385		A	Ala	1276	5.64552
	UAG	*	22	0.846		R	Arg	1375	6.08353
	UGA	*	20	0.769		N	Asn	1061	4.69427
	GCA	A	371	1.163		D	Asp	909	4.02177
	GCC	A	194	0.608		C	Cys	260	1.15034
	GCG	A	128	0.401		Q	Gln	801	3.54393
	GCU	A	583	1.828		E	Glu	1189	5.2606
	UGC	C	59	0.454		G	Gly	1573	6.95956
	UGU	C	201	1.546		H	His	575	2.54402
	GAC	D	190	0.418		I	Ile	1970	8.71604
	GAU	D	719	1.582		L	Leu	2327	10.2955
	GAA	E	905	1.522		K	Lys	1140	5.0438
	GAG	E	284	0.478		M	Met	534	2.36262
	UUC	F	465	0.725		F	Phe	1283	5.67649
	UUU	F	818	1.275		P	Pro	938	4.15008
	GGA	G	636	1.617		S	Ser	1727	7.64092
	GGC	G	158	0.402		T	Thr	1155	5.11017
	GGG	G	253	0.643		W	Trp	405	1.79188
	GGU	G	526	1.338		Y	Tyr	831	3.67667
	CAC	H	134	0.466		V	Val	1273	5.63224
	CAU	H	441	1.534				22602
	AUA	I	627	0.955
	AUC	I	386	0.588
	AUU	I	957	1.457			Ala	1.163	0.608	0.401	1.828
	AAA	K	861	1.511			Arg	1.542	0.458	1.537	0.352	0.515	1.596
	AAG	K	279	0.489			Asn	0.473	1.527
	CUA	L	322	1.184			Asp	0.418	1.582
	CUC	L	155	0.57			Cys	0.454	1.546
	CUG	L	132	0.485			Gln	1.531	0.469
	CUU	L	479	1.761			Glu	1.522	0.478
	UUA	L	753	1.215			Gly	1.617	0.402	0.643	1.338
	UUG	L	486	0.785			His	0.466	1.534
	AUG	M	534	1			Ile	0.955	0.588	1.457
	AAC	N	251	0.473			Leu	1.184	0.57	0.485	1.761	1.215	0.785
	AAU	N	810	1.527			Lys	1.511	0.489
	CCA	P	271	1.156			Met	1
	CCC	P	196	0.836			Phe	0.725	1.275
	CCG	P	117	0.499			Pro	1.156	0.836	0.499	1.51
	CCU	P	354	1.51			Ser	0.384	1.616	1.095	0.882	0.497	1.526
	CAA	Q	613	1.531			Thr	1.216	0.738	0.419	1.628
	CAG	Q	188	0.469			Trp	1
	AGA	R	438	1.542			Tyr	0.412	1.588
	AGG	R	130	0.458			Val	1.505	0.471	0.544	1.48
	CGA	R	310	1.537
	CGC	R	71	0.352
	CGG	R	104	0.515
	CGU	R	322	1.596
	AGC	S	86	0.384
	AGU	S	362	1.616
	UCA	S	350	1.095
	UCC	S	282	0.882
	UCG	S	159	0.497
	UCU	S	488	1.526
	ACA	T	351	1.216
	ACC	T	213	0.738
	ACG	T	121	0.419
	ACU	T	470	1.628
	GUA	V	479	1.505
	GUC	V	150	0.471
	GUG	V	173	0.544
	GUU	V	471	1.48
	UGG	W	405	1
	UAC	Y	171	0.412
	UAU	Y	660	1.588

## Sheet: humile4
	P. humile4
	Codon	AA	ObsFreq	RSCU		abbreviation	codon	total ObsFreq	%
	UAA	*	36	1.385		A	Ala	1276	5.64552
	UAG	*	22	0.846		R	Arg	1375	6.08353
	UGA	*	20	0.769		N	Asn	1061	4.69427
	GCA	A	371	1.163		D	Asp	909	4.02177
	GCC	A	194	0.608		C	Cys	260	1.15034
	GCG	A	128	0.401		Q	Gln	801	3.54393
	GCU	A	583	1.828		E	Glu	1189	5.2606
	UGC	C	59	0.454		G	Gly	1573	6.95956
	UGU	C	201	1.546		H	His	575	2.54402
	GAC	D	190	0.418		I	Ile	1970	8.71604
	GAU	D	719	1.582		L	Leu	2327	10.2955
	GAA	E	905	1.522		K	Lys	1140	5.0438
	GAG	E	284	0.478		M	Met	534	2.36262
	UUC	F	465	0.725		F	Phe	1283	5.67649
	UUU	F	818	1.275		P	Pro	938	4.15008
	GGA	G	636	1.617		S	Ser	1727	7.64092
	GGC	G	158	0.402		T	Thr	1155	5.11017
	GGG	G	253	0.643		W	Trp	405	1.79188
	GGU	G	526	1.338		Y	Tyr	831	3.67667
	CAC	H	134	0.466		V	Val	1273	5.63224
	CAU	H	441	1.534				22602
	AUA	I	627	0.955
	AUC	I	386	0.588
	AUU	I	957	1.457			Ala	1.163	0.608	0.401	1.828
	AAA	K	861	1.511			Arg	1.542	0.458	1.537	0.352	0.515	1.596
	AAG	K	279	0.489			Asn	0.473	1.527
	CUA	L	321	1.181			Asp	0.418	1.582
	CUC	L	155	0.57			Cys	0.454	1.546
	CUG	L	132	0.486			Gln	1.531	0.469
	CUU	L	479	1.763			Glu	1.522	0.478
	UUA	L	754	1.216			Gly	1.617	0.402	0.643	1.338
	UUG	L	486	0.784			His	0.466	1.534
	AUG	M	534	1			Ile	0.955	0.588	1.457
	AAC	N	251	0.473			Leu	1.181	0.57	0.486	1.763	1.216	0.784
	AAU	N	810	1.527			Lys	1.511	0.489
	CCA	P	271	1.156			Met	1
	CCC	P	196	0.836			Phe	0.725	1.275
	CCG	P	117	0.499			Pro	1.156	0.836	0.499	1.51
	CCU	P	354	1.51			Ser	0.384	1.616	1.095	0.882	0.497	1.526
	CAA	Q	613	1.531			Thr	1.216	0.738	0.419	1.628
	CAG	Q	188	0.469			Trp	1
	AGA	R	438	1.542			Tyr	0.412	1.588
	AGG	R	130	0.458			Val	1.505	0.471	0.544	1.48
	CGA	R	310	1.537
	CGC	R	71	0.352
	CGG	R	104	0.515
	CGU	R	322	1.596
	AGC	S	86	0.384
	AGU	S	362	1.616
	UCA	S	350	1.095
	UCC	S	282	0.882
	UCG	S	159	0.497
	UCU	S	488	1.526
	ACA	T	351	1.216
	ACC	T	213	0.738
	ACG	T	121	0.419
	ACU	T	470	1.628
	GUA	V	479	1.505
	GUC	V	150	0.471
	GUG	V	173	0.544
	GUU	V	471	1.48
	UGG	W	405	1
	UAC	Y	171	0.412
	UAU	Y	660	1.588

[truncated: 26 more sheets: hunanense, inflatum1, inflatum2, inflatum3, infundiflorum, involucratum1, involucratum2, involucratum3, kingianum, odoratum var. thunbergii, odoratum1, odoratum2, odoratum3, odoratum4, odoratum5, odoratum6, oppositifolium, sibiricum1, sibiricum2, sibiricum3 …]
